# Supplementary material for: Genome-Wide Association Study Reveals Novel Genomic Regions Associated with 10 Grain Minerals in Synthetic Hexaploid Wheat
Source: Int J Mol Sci. 2018 Oct 19;19(10):3237. doi: 10.3390/ijms19103237 (PMC6214031; doi:10.3390/ijms19103237)
Supplement: Supplementary file 1 [file ijms-19-03237-s001.zip]

Archive with 8 entries (7 files):
- ijms-368117-sup/Supplementaryfiles/
- ijms-368117-sup/Supplementaryfiles/Figure S1.docx
- ijms-368117-sup/Supplementaryfiles/Table S1.xlsx
- ijms-368117-sup/Supplementaryfiles/Table S2.xlsx
- ijms-368117-sup/Supplementaryfiles/Table S3.xlsx
- ijms-368117-sup/Supplementaryfiles/Table S4.xlsx
- ijms-368117-sup/Supplementaryfiles/Table S5.docx
- ijms-368117-sup/Supplementaryfiles/Table S6.csv
