# Supplementary material for: Genome-Wide Association Study Reveals Novel Genomic Regions Associated with 10 Grain Minerals in Synthetic Hexaploid Wheat
Source: Int J Mol Sci. 2018 Oct 19;19(10):3237. doi: 10.3390/ijms19103237 (PMC6214031; doi:10.3390/ijms19103237)
Supplement: Supplementary file 1 [file ijms-19-03237-s001.zip › ijms-368117-sup/Supplementaryfiles/Table S1.xlsx]

## Sheet: Table S1
Table S1. Details of top ranking 13 synthetic hexaploid wheat and checks (Gerek and Karahan) based on two years combined data.
GBScode	Entry Number	Pedigree name	CID	SELHX	OC	Ca	Cd	Co	Cu	Fe	Li	Mg	Mn	Ni	Zn	Number of favorable allele	Grain protein content	Grain yield
						mg/Kg	mg/Kg	mg/Kg	mg/Kg	mg/Kg	mg/Kg	mg/Kg	mg/Kg	mg/Kg	mg/Kg		g/Kg	g/m2
MBSYN97	119	LANGDON/KU-2093			JAP	90.87	0.08	0.02	8.79	56.02	0.27	1707.43	58.17	0.79	29.57	27	162.54	212.97
MBSYN100	81	PANDUR/AE.SQUARROSA(223)	CAWW04GH00079S	-0GH-0SE-030E-16E-0E-1YA-0YM	MX-TCI	108.75	0.08	0.04	8.73	55.67	0.6	1986.62	59.37	1.34	30.2	37	148.86	321.63
MBSYN63	107	LANGDON/IG 126387			JAP	96.59	0.09	0.02	7.38	54.27	0.44	1673.35	49.3	0.61	30.24	24	151.83	221.48
MBSYN121	83	PANDUR/AE.SQUARROSA(223)	CAWW04GH00079S	-0GH-0SE-030E-17E-0E-4YA-0YM	MX-TCI	81.16	0.08	0.04	9.8	54.22	0.38	1862.02	61.53	0.81	33.03	26	147.56	385.6
MBSYN51	118	LANGDON/KU-20-9			JAP	80.98	0.08	0.03	8.46	53.73	0.29	1781.54	56.01	0.86	33.16	28	158.35	205.71
MBSYN103	117	LANGDON/KU-2079			JAP	89.35	0.07	0.03	8.36	53.35	0.24	1751.6	59.37	0.79	34.47	26	167.43	260.41
MBSYN22	109	LANGDON/KU-2074			JAP	92.33	0.09	0.04	7.89	51.37	0.27	1762.32	55.09	1.02	28.91	23	161.75	150.51
MBSYN72	114	LANGDON/KU-2097			JAP	81.21	0.08	0.03	7.88	50.87	0.27	1568.09	53.68	0.81	31.43	25	162.61	213.78
MBSYN55	12	AISBERG/AE.SQUARROSA(511)	CAWW04GH00005S	-0GH-0SE-030E-1E-0E-1YA-0YM	MX-TCI	96.75	0.08	0.03	9.15	50.38	0.26	1894.32	63	0.83	33.67	28	149.6	226.72
MBSYN104	82	PANDUR/AE.SQUARROSA(223)	CAWW04GH00079S	-0GH-0SE-030E-16E-0E-2YA-0YM	MX-TCI	101.91	0.08	0.04	8.68	50.29	0.4	1892.4	55.87	1.07	32.58	34	149.8	300.11
MBSYN117	125	UKR-OD 761.93/AE.SQUARROSA(392)	CAWW04GH00022S	-0GH-0SE-030E-15E-0E-2YA-0YM	MX-TCI	79.23	0.08	0.03	9.29	49.98	0.28	1793.75	56.75	0.73	32.58	27	137.24	323.52
MBSYN60	90	PANDUR/AE.SQUARROSA(223)	CAWW04GH00079S	-0GH-0SE-030E-4E-0E-1YA-0YM	MX-TCI	99.33	0.08	0.03	9.09	49.7	0.4	1899.86	56.86	0.9	31.93	31	153.63	275.42
MBSYN88	102	PANDUR/AE.SQUARROSA(409)	CAWW04GH00081S	-0GH-0SE-030E-4E-0E-1YA-0YM	MX-TCI	82.08	0.07	0.02	8.31	49.45	0.24	1722.92	52.75	0.7	33.74	28	156.68	181.83
MBSYN1	127	Gerek				72.19	0.05	0.02	4.27	30.09	0.31	1179.2	34.01	0.55	16.51	-	133.21	301.1
MBSYN10	128	Karahan				80.32	0.05	0.02	5.94	33.75	0.18	1314.79	33.72	0.45	18.23	-	141.35	300.11
Note:
Number of favorable is the total number of favorable allele present in line that increases the concentration of beneficial grain minerals while decreases the concentration of grain Cd concentration
