# Supplementary material for: Genome-Wide Association Study Reveals Novel Genomic Regions Associated with 10 Grain Minerals in Synthetic Hexaploid Wheat
Source: Int J Mol Sci. 2018 Oct 19;19(10):3237. doi: 10.3390/ijms19103237 (PMC6214031; doi:10.3390/ijms19103237)
Supplement: Supplementary file 1 [file ijms-19-03237-s001.zip › ijms-368117-sup/Supplementaryfiles/Table S2.xlsx]

## Sheet: Table S2
Table S2. Details of significant markers associated with 10 grain minerals from genome wide association study of 123 synthetic hexaploid wheats grown in 2016 and 2017 in Konya, Turkey.
Trait	Year	Dataset	SNP	Chromosome	Position (bp)	Alleles	Favorable allele	PVE (%)	SNP effect	Pvalue	-log10(P)
Zinc	combined	CBLUP	S1A_1846816	1A	1846816	A/G	A	3	-0.655	1.47e-07	6.83
Nickel	2016	BLUP16	S1A_402236557	1A	402236557	G/A	A	19.3	-0.153	8e-13	12.1
Iron	combined	CBLUP	S1A_584413238	1A	584413238	T/G	G	11.2	-3.354	1.17e-06	5.93
Iron	combined	CBLUP	S1A_584413248	1A	584413248	G/C	C	11.2	-3.354	1.17e-06	5.93
Cadmium	2017	BLUP17	S1A_587736663	1A	587736663	G/A	A	4	-0.002	4.25e-07	6.37
Copper	2016	BLUP16	S1B_544997339	1B	544997339	G/A	G	10.6	0.294	3.02e-07	6.52
Lithium	2017	BLUP17	S1B_606491241	1B	606491241	T/C	C	13.5	-0.039	6.29e-10	9.2
Lithium	combined	CBLUP	S1B_606491241	1B	606491241	T/C	C	12.3	-0.011	6.74e-11	10.17
Magnesium	2017	BLUP17	S1B_6867825	1B	6867825	C/A	A	1.4	-121.477	1.62e-08	7.79
Calcium	combined	CBLUP	S1B_6867825	1B	6867825	C/A	A	4.7	-2.938	1.08e-10	9.97
Magnesium	combined	CBLUP	S1B_6867825	1B	6867825	C/A	A	1.4	-73.196	5.35e-08	7.27
Lithium	combined	CBLUP	S1D_17169160	1D	17169160	C/G	C	5.1	-0.011	6.32e-07	6.2
Magnesium	combined	CBLUP	S1D_466362317	1D	466362317	C/T	T	9.6	64.345	1.13e-07	6.95
Lithium	combined	CBLUP	S2A_11222292	2A	11222292	C/G	G	15.2	0.018	2.23e-08	7.65
Cadmium	2017	BLUP17	S2A_23985636	2A	23985636	G/A	G	1.8	0.011	5.59e-14	13.25
Copper	combined	CBLUP	S2A_738732586	2A	738732586	T/G	G	3.1	-0.43	2.56721e-07	6.59
Copper	2016	BLUP16	S2A_742969119	2A	742969119	A/G	G	5.3	0.578	1.18e-07	6.93
Zinc	2016	BLUP16	S2A_742969119	2A	742969119	A/G	G	8.9	1.344	1.19e-06	5.92
Zinc	2017	BLUP17	S2A_750621751	2A	750621751	C/A	C	10.3	1.538	2.1e-07	6.68
Calcium	2017	BLUP17	S2B_502127437	2B	502127437	C/T	C	9.3	-1.966	6.64e-07	6.18
Nickel	2016	BLUP16	S2D_48611294	2D	48611294	C/T	T	21.1	0.234	7.09e-14	13.15
Nickel	combined	CBLUP	S2D_48611294	2D	48611294	C/T	T	20.2	0.073	5.56e-10	9.25
Magnesium	2017	BLUP17	S2D_506778844	2D	506778844	T/G	G	11.8	-71.163	5.35e-09	8.27
Lithium	combined	CBLUP	S2D_517038749	2D	517038749	C/A	C	1.9	0.014	3.4e-07	6.47
Lithium	2017	BLUP17	S2D_572031650	2D	572031650	G/A	A	12.6	-0.049	5.23e-09	8.28
Lithium	combined	CBLUP	S2D_572031650	2D	572031650	G/A	A	14.6	-0.014	1.05e-10	9.98
Manganese	2016	BLUP16	S2D_58740285	2D	58740285	A/G	A	8.7	-2.742	9.39e-07	6.03
Manganese	combined	CBLUP	S2D_58740285	2D	58740285	A/G	A	10.9	-1.267	1.71e-08	7.77
Calcium	combined	CBLUP	S2D_631996199	2D	631996199	G/A	A	7.6	-1.686	2.74e-08	7.56
Cadmium	2017	BLUP17	S2D_80258448	2D	80258448	C/A	C	7	0.003	2.15e-07	6.67
Copper	2016	BLUP16	S3A_23297031	3A	23297031	T/C	C	5.8	-0.374	3.45e-07	6.46
Nickel	combined	CBLUP	S3A_530501108	3A	530501108	T/C	T	13.3	0.029	5.04e-07	6.3
Zinc	2017	BLUP17	S3A_534469328	3A	534469328	A/T	A	11.1	-1.094	4.19e-07	6.38
Magnesium	combined	CBLUP	S3A_534469328	3A	534469328	A/T	A	14.6	-31.191	2.62e-07	6.58
Manganese	combined	CBLUP	S3A_534469328	3A	534469328	A/T	A	14.3	-1.466	1.25e-08	7.9
Zinc	combined	CBLUP	S3A_534469328	3A	534469328	A/T	A	12.7	-0.843	5.52e-11	10.26
Iron	combined	CBLUP	S3A_534535579	3A	534535579	G/C	G	13.2	2.675	4.4e-07	6.36
Calcium	combined	CBLUP	S3A_593702925	3A	593702925	A/G	G	7.9	1.27	7.47e-08	7.13
Cobalt	2017	BLUP17	S3A_736119715	3A	736119715	A/C	C	18.5	0.001	1.39e-08	7.86
Cadmium	2017	BLUP17	S3A_742590055	3A	742590055	C/T	C	8.7	-0.003	2.02e-09	8.69
Zinc	combined	CBLUP	S3B_206308044	3B	206308044	G/A	A	1.8	-0.551	4.2e-07	6.38
Calcium	2017	BLUP17	S3B_548275272	3B	548275272	T/C	T	2.7	2.349	4.54e-07	6.34
Calcium	combined	CBLUP	S3B_655010350	3B	655010350	C/T	T	2.9	2.962	1.13e-07	6.95
Copper	combined	CBLUP	S3B_689167760	3B	689167760	C/T	T	9.2	0.281	2.68129e-07	6.57
Magnesium	2017	BLUP17	S3B_727935439	3B	727935439	G/A	A	6.7	-59.089	9.76e-08	7.01
Zinc	2017	BLUP17	S3B_78136780	3B	78136780	T/C	T	1.8	0.995	1.32e-06	5.88
Zinc	2016	BLUP16	S3B_813450132	3B	813450132	C/A	C	4.7	2.725	2.3e-09	8.64
Calcium	2017	BLUP17	S3D_45073985	3D	45073985	T/A	A	21.5	-3.463	1.38e-07	6.86
Lithium	2017	BLUP17	S3D_610567350	3D	610567350	G/T	T	22.6	0.066	2.3e-09	8.64
Lithium	combined	CBLUP	S3D_610567350	3D	610567350	G/T	T	16.5	0.021	3.62e-10	9.44
Zinc	combined	CBLUP	S4A_681683160	4A	681683160	G/A	A	13.8	-0.782	7.93e-07	6.1
Magnesium	combined	CBLUP	S4A_740606543	4A	740606543	A/G	G	9.7	81.062	1.01e-07	7
Copper	2016	BLUP16	S4B_37424735	4B	37424735	C/T	C	5.2	-0.34	2.98e-07	6.53
Manganese	combined	CBLUP	S4B_407743657	4B	407743657	C/A	A	13.4	-2.502	1.56e-10	9.81
Zinc	combined	CBLUP	S4B_408606348	4B	408606348	G/C	C	14.1	-1.022	4.21e-08	7.38
Magnesium	combined	CBLUP	S4B_624138956	4B	624138956	C/T	C	1.8	-50.785	1.17e-06	5.93
Nickel	2017	BLUP17	S4D_381885629	4D	381885629	A/C	C	13.6	0.052	1.10476e-06	5.96
Magnesium	combined	CBLUP	S4D_490394558	4D	490394558	T/G	G	7.9	-27.722	1.37e-06	5.86
Lithium	2017	BLUP17	S5A_135164381	5A	135164381	G/C	C	4.4	-0.04	9.27e-08	7.03
Lithium	combined	CBLUP	S5A_135164381	5A	135164381	G/C	C	7.2	-0.013	2.65e-09	8.58
Zinc	2016	BLUP16	S5A_395285802	5A	395285802	G/A	A	10.6	-0.736	6.78e-08	7.17
Zinc	combined	CBLUP	S5A_552354940	5A	552354940	C/G	G	8.8	1.664	6.79e-07	6.17
Copper	combined	CBLUP	S5A_643024354	5A	643024354	A/C	A	1.6	-0.275	1.02324e-06	5.99
Magnesium	2016	BLUP16	S5B_405724949	5B	405724949	G/A	G	12	99.659	1e-06	6
Copper	2016	BLUP16	S5B_607870649	5B	607870649	T/C	C	14.4	-0.527	9.18e-10	9.04
Copper	combined	CBLUP	S5B_607870649	5B	607870649	T/C	C	17.1	-0.266	3.50562e-07	6.46
Nickel	combined	CBLUP	S5B_616966405	5B	616966405	G/A	G	9.2	0.031	1.14e-06	5.94
Magnesium	2017	BLUP17	S5B_65069754	5B	65069754	C/G	C	2.4	-80.852	1.28e-06	5.89
Magnesium	2017	BLUP17	S5D_28880704	5D	28880704	C/G	C	3.8	-54.631	4.13e-08	7.38
Manganese	combined	CBLUP	S5D_29132492	5D	29132492	C/G	C	4.4	-1.391	3.25e-09	8.49
Copper	combined	CBLUP	S5D_493381192	5D	493381192	C/T	T	1.8	0.152	4.84333e-07	6.31
Nickel	combined	CBLUP	S6A_430583367	6A	430583367	C/T	C	4.7	-0.09	1.81e-08	7.74
Calcium	2017	BLUP17	S6A_50345873	6A	50345873	C/T	C	9	-1.345	6.73e-08	7.17
Calcium	2017	BLUP17	S6A_592562315	6A	592562315	C/G	G	6.9	8.35	2.34e-11	10.63
Copper	combined	CBLUP	S6A_613579920	6A	613579920	C/G	C	1.2	-0.21	4.94394e-08	7.31
Nickel	combined	CBLUP	S6A_99795469	6A	99795469	T/C	C	14.9	-0.039	3.17e-07	6.5
Calcium	2016	BLUP16	S6B_109760004	6B	109760004	T/A	T	19.9	2.763	3.77e-09	8.42
Copper	combined	CBLUP	S6B_27918199	6B	27918199	C/T	T	10.9	0.343	1.09997e-10	9.96
Calcium	2016	BLUP16	S6B_32333184	6B	32333184	C/G	G	9.9	3.552	1.98e-09	8.7
Calcium	combined	CBLUP	S6B_32333184	6B	32333184	C/G	G	13	3.045	4.87e-11	10.31
Zinc	2016	BLUP16	S6B_482791655	6B	482791655	T/C	C	9.4	-1.41	8.46e-07	6.07
Manganese	2016	BLUP16	S6B_48536435	6B	48536435	A/T	T	11.5	5.491	1.08e-06	5.97
Calcium	2016	BLUP16	S6B_576856920	6B	576856920	C/G	G	9.3	2.298	9.07e-07	6.04
Copper	2016	BLUP16	S6B_6241996	6B	6241996	A/C	C	10	0.684	9.94e-11	10
Calcium	combined	CBLUP	S6B_658724336	6B	658724336	C/T	T	9.6	1.799	2.03e-08	7.69
Lithium	2017	BLUP17	S6D_30744756	6D	30744756	A/G	G	20.3	0.041	8.4e-10	9.08
Lithium	combined	CBLUP	S6D_30744756	6D	30744756	A/G	G	12.6	0.012	1.57e-11	10.8
Cadmium	combined	CBLUP	S6D_447907113	6D	447907113	T/C	T	14.4	0.001	9.57e-07	6.02
Cobalt	2017	BLUP17	S6D_452082847	6D	452082847	A/C	C	25.2	0.001	2.46e-07	6.61
Magnesium	2017	BLUP17	S7A_116286914	7A	116286914	T/G	G	7.3	-94.175	1.8e-07	6.74
Calcium	2016	BLUP16	S7A_34297426	7A	34297426	G/A	G	11.8	2.574	1.14e-07	6.94
Cobalt	2017	BLUP17	S7D_17753962	7D	17753962	A/T	T	21.2	0.001	1.3e-10	9.89
