# Supplementary material for: Genome-Wide Association Study Reveals Novel Genomic Regions Associated with 10 Grain Minerals in Synthetic Hexaploid Wheat
Source: Int J Mol Sci. 2018 Oct 19;19(10):3237. doi: 10.3390/ijms19103237 (PMC6214031; doi:10.3390/ijms19103237)
Supplement: Supplementary file 1 [file ijms-19-03237-s001.zip › ijms-368117-sup/Supplementaryfiles/Table S3.xlsx]

## Sheet: Table S3
Table S3. Distribution of significant SNPs associated with grain mineral concentrations, number of favorable alleles, and pedigree information of 123 synthetic hexaploid wheat.
EntryNumber	Complete Pedigree Information	CID	SELHX	OC	AcessionNumber	Country of origin and locality of Durum Parents	Country of origin and locality of Aegilops Parents	GBS-datacode	Significant marker trait associations (MTAs)
									S1A_1846816	S1A_402236557	S1A_584413238	S1A_584413248	S1A_587736663	S1B_544997339	S1B_606491241	S1B_6867825	S1D_17169160	S1D_466362317	S2A_11222292	S2A_23985636	S2A_738732586	S2A_742969119	S2A_750621751	S2B_502127437	S2D_48611294	S2D_506778844	S2D_517038749	S2D_572031650	S2D_58740285	S2D_631996199	S2D_80258448	S3A_23297031	S3A_530501108	S3A_534469328	S3A_534535579	S3A_593702925	S3A_736119715	S3A_742590055	S3B_206308044	S3B_548275272	S3B_655010350	S3B_689167760	S3B_727935439	S3B_78136780	S3B_813450132	S3D_45073985	S3D_610567350	S4A_681683160	S4A_740606543
81	PANDUR/AE.SQUARROSA(223)	CAWW04GH00079S	-0GH-0SE-030E-16E-0E-1YA-0YM	MX-TCI	161838	Fundulea, Romania	Gilan, Iran	MBSYN100	A	A	G	C	G	R	Y	C	C	T	S	N	G	G	C	C	T	G	C	A	A	R	C	Y	T	A	G	A	A	Y	G	Y	C	Y	G	C	C	T	T	G	A
103	PANDUR/AE.SQUARROSA(409)	CAWW04GH00081S	-0GH-0SE-030E-6E-0E-1YA-0YM	MX-TCI	161885	Fundulea, Romania	Dagestan, Russian	MBSYN65	A	G	G	C	A	G	Y	N	S	T	N	G	G	G	C	N	C	T	C	A	G	R	C	T	T	A	G	G	A	C	A	T	C	C	G	T	C	A	G	G	R
76	PANDUR/AE.SQUARROSA(223)	CAWW04GH00079S	-0GH-0SE-030E-10E-0E-1YA-0YM	MX-TCI	161827	Fundulea, Romania	Gilan, Iran	MBSYN43	A	R	G	C	A	G	C	C	C	C	C	G	T	A	C	C	C	T	C	G	A	A	C	C	T	A	G	G	A	Y	R	T	C	C	R	T	C	T	G	G	A
82	PANDUR/AE.SQUARROSA(223)	CAWW04GH00079S	-0GH-0SE-030E-16E-0E-2YA-0YM	MX-TCI	161839	Fundulea, Romania	Gilan, Iran	MBSYN104	G	A	G	C	A	R	T	C	C	T	S	G	G	G	C	C	Y	T	C	A	N	R	C	T	T	A	G	G	A	Y	G	T	C	T	R	C	C	T	G	A	R
90	PANDUR/AE.SQUARROSA(223)	CAWW04GH00079S	-0GH-0SE-030E-4E-0E-1YA-0YM	MX-TCI	161860	Fundulea, Romania	Gilan, Iran	MBSYN60	N	G	G	C	R	G	C	C	C	T	C	G	T	A	M	C	Y	K	C	R	G	R	C	T	T	A	G	G	A	C	G	Y	C	T	G	T	A	A	G	R	R
12	AISBERG/AE.SQUARROSA(511)	CAWW04GH00005S	-0GH-0SE-030E-1E-0E-1YA-0YM	MX-TCI	161660	Odessa, Ukraine	unknown	MBSYN55	R	G	K	S	G	G	Y	C	C	C	C	G	N	G	N	C	C	T	C	G	A	A	C	Y	T	A	G	A	A	C	A	T	C	C	G	T	C	T	G	A	A
80	PANDUR/AE.SQUARROSA(223)	CAWW04GH00079S	-0GH-0SE-030E-14E-0E-1YA-0YM	MX-TCI	161836	Fundulea, Romania	Gilan, Iran	MBSYN58	R	A	N	N	R	R	N	C	G	T	S	G	T	A	C	C	C	T	C	A	G	R	C	T	T	A	G	N	A	C	G	T	C	T	R	Y	C	T	G	G	N
102	PANDUR/AE.SQUARROSA(409)	CAWW04GH00081S	-0GH-0SE-030E-4E-0E-1YA-0YM	MX-TCI	161884	Fundulea, Romania	Dagestan, Russian	MBSYN88	A	G	T	G	G	R	T	C	C	C	N	G	N	A	C	N	C	N	C	G	A	R	C	T	T	A	G	G	A	C	G	T	C	T	R	T	M	T	G	R	R
25	UKR-OD 761.93/AE.SQUARROSA(392)	CAWW04GH00022S	-0GH-0SE-030E-2E-0E-1YA-0YM	MX-TCI	161694	Odessa, Ukraine	Azerbaijan, Shamakhi	MBSYN51	R	G	T	G	G	R	C	C	C	C	S	G	T	A	M	C	N	G	C	R	A	R	M	C	C	T	S	A	M	T	A	T	C	C	G	T	C	T	G	R	A
119	LANGDON/KU-2093			JAP		Kyoto University, Japan	Iran, Babulsar - Chalus	MBSYN97	A	G	T	G	A	G	N	A	S	C	C	A	G	A	C	C	C	K	C	G	A	G	M	T	N	A	G	A	M	C	G	T	T	T	G	C	C	T	G	A	A
18	LEUC 84693/AE.SQUARROSA(409)	CAWW04GH00010S	-0GH-0SE-030E-11E-0E-1YA-0YM	MX-TCI	161670	Odessa, Ukraine	Dagestan, Russian	MBSYN16	A	A	T	G	A	R	C	A	C	C	C	G	T	A	A	C	C	T	C	N	G	R	M	T	T	A	G	A	A	Y	N	T	C	C	G	T	C	T	G	A	A
125	UKR-OD 761.93/AE.SQUARROSA(392)	CAWW04GH00022S	-0GH-0SE-030E-15E-0E-2YA-0YM	MX-TCI	161688	Odessa, Ukraine	Azerbaijan, Shamakhi	MBSYN117	A	G	T	G	G	R	Y	C	C	C	S	G	N	A	M	C	N	G	C	G	A	A	C	Y	T	A	G	A	A	C	G	T	C	C	G	C	C	T	G	A	R
24	UKR-OD 761.93/AE.SQUARROSA(392)	CAWW04GH00022S	-0GH-0SE-030E-15E-0E-3YA-0YM	MX-TCI	161689	Odessa, Ukraine	Azerbaijan, Shamakhi	MBSYN134	R	G	T	G	G	R	Y	C	C	C	S	G	T	A	M	C	N	G	C	G	A	R	C	Y	T	A	G	A	M	C	G	T	C	C	G	C	C	T	G	A	R
124	AISBERG/AE.SQUARROSA(369)//DEMIR	TCI091254	-0SE-0E-8DYR-0E-1YA-0YM	TCI	161897	Odessa, Ukraine	Mazandaran, Iran	MBSYN74	A	G	T	G	G	G	C	C	C	C	G	G	T	A	A	C	C	T	A	A	A	R	C	C	T	W	S	N	A	Y	G	T	C	C	G	C	N	N	T	A	A
14	AISBERG/AE.SQUARROSA(511)	CAWW04GH00005S	-0GH-0SE-030E-3E-0E-1YA-0YM	MX-TCI	161664	Odessa, Ukraine	unknown	MBSYN83	A	A	T	G	G	N	C	N	C	C	S	N	T	A	A	C	C	T	C	G	A	G	C	N	T	T	C	A	A	Y	A	T	C	C	G	T	C	T	G	G	A
117	LANGDON/KU-2079			JAP		Kyoto University, Japan	Iran, Aliabad	MBSYN103	A	G	T	G	A	G	N	A	S	C	C	A	G	A	C	N	C	G	C	G	A	R	M	T	T	A	G	A	A	N	G	T	T	T	G	N	C	T	G	A	A
83	PANDUR/AE.SQUARROSA(223)	CAWW04GH00079S	-0GH-0SE-030E-17E-0E-4YA-0YM	MX-TCI	161846	Fundulea, Romania	Gilan, Iran	MBSYN121	A	G	G	C	A	G	Y	C	C	C	C	G	T	R	N	C	C	T	C	R	A	A	C	T	T	A	G	G	M	Y	G	N	C	T	N	C	C	T	G	R	R
97	PANDUR/AE.SQUARROSA(409)	CAWW04GH00081S	-0GH-0SE-030E-15E-0E-1YA-0YM	MX-TCI	161876	Fundulea, Romania	Dagestan, Russian	MBSYN80	A	G	T	G	G	R	T	C	C	C	C	G	T	A	C	C	C	T	C	R	A	G	C	Y	T	A	G	G	A	C	G	Y	C	T	G	C	C	T	G	G	R
56	UKR-OD 1530.94/AE.SQUARROSA(1027)	CAWW04GH00078S	-0GH-0SE-030E-11E-0E-1YA-0YM	MX-TCI	161780	Odessa, Ukraine	Mazandaran, Iran	MBSYN92	A	G	T	G	G	G	T	C	C	C	C	G	T	A	M	C	C	T	C	G	A	A	C	Y	T	A	G	G	A	Y	A	T	C	C	G	T	C	T	G	G	A
45	UKR-OD 1530.94/AE.SQUARROSA(458)	CAWW04GH00074S	-0GH-0SE-030E-15E-0E-1YA-0YM	MX-TCI	161740	Odessa, Ukraine	unknown	MBSYN46	R	G	G	C	G	G	C	C	S	C	N	G	T	A	C	C	C	T	C	R	G	R	C	Y	T	A	G	G	M	C	A	N	C	C	G	T	C	T	G	G	N
26	UKR-OD 761.93/AE.SQUARROSA(392)	CAWW04GH00022S	-0GH-0SE-030E-8E-0E-1YA-0YM	MX-TCI	161696	Odessa, Ukraine	Azerbaijan, Shamakhi	MBSYN41	R	G	T	G	G	G	T	C	S	C	G	G	T	A	M	C	C	G	C	G	R	R	C	Y	T	A	G	A	A	Y	G	T	C	C	G	C	C	T	G	G	G
114	LANGDON/KU-2097			JAP		Kyoto University, Japan	Iran, Babulsar	MBSYN72	A	G	T	G	A	G	N	A	C	C	C	A	G	A	C	C	C	T	C	G	A	R	C	T	T	A	G	A	N	C	G	T	T	T	G	C	C	T	N	A	A
16	AISBERG/AE.SQUARROSA(511)	CAWW04GH00005S	-0GH-0SE-030E-8E-0E-1YA-0YM	MX-TCI	161668	Odessa, Ukraine	unknown	MBSYN54	A	G	T	G	G	G	C	C	C	C	C	G	N	G	M	C	C	N	C	G	A	R	C	T	C	T	C	A	A	Y	A	Y	T	C	G	T	N	T	N	G	A
15	AISBERG/AE.SQUARROSA(511)	CAWW04GH00005S	-0GH-0SE-030E-5E-0E-1YA-0YM	MX-TCI	161666	Odessa, Ukraine	unknown	MBSYN106	A	G	T	G	G	G	C	C	C	C	C	G	N	G	M	C	C	T	C	G	A	A	C	T	C	T	C	A	A	C	A	Y	C	C	G	T	C	T	G	G	A
107	LANGDON/IG 126387			JAP		Kyoto University, Japan	Turkmenistan, Ashkhabad	MBSYN63	A	G	T	G	A	G	N	A	C	C	C	N	G	A	C	C	C	N	N	N	A	G	C	T	N	W	G	N	M	C	G	T	T	T	G	C	C	A	T	A	A
106	LANGDON/IG 48042			JAP		Kyoto University, Japan	Jammu and Kashmir	MBSYN53	A	G	T	G	A	G	N	N	C	C	C	A	N	A	C	Y	C	N	N	N	A	G	M	T	T	T	G	A	M	C	G	T	T	T	G	C	C	A	N	A	A
111	LANGDON/KU-2088			JAP		Kyoto University, Japan	Iran, Sari	MBSYN137	A	G	T	G	A	G	N	A	C	C	C	A	G	A	M	N	C	G	C	N	A	R	C	T	T	A	G	A	A	N	G	T	T	T	G	C	C	T	G	A	A
118	LANGDON/KU-20-9			JAP		Kyoto University, Japan	Iran, Behshahr	MBSYN52	A	G	T	G	A	G	N	A	S	C	C	A	G	A	M	C	C	T	C	N	N	R	C	T	T	A	G	A	A	C	G	T	T	T	G	C	C	T	G	A	A
116	LANGDON/KU-2105			JAP		Kyoto University, Japan	Iran, Pahlavi	MBSYN141	A	G	T	G	A	G	N	N	C	C	C	A	G	A	M	Y	Y	T	C	G	A	R	C	T	T	A	G	N	A	C	G	T	T	T	N	C	N	T	N	A	A
21	LEUC 84693/AE.SQUARROSA(1026)	CAWW04GH00012S	-0GH-0SE-030E-10E-0E-1YA-0YM	MX-TCI	161679	Odessa, Ukraine	Mazandaran, Iran	MBSYN135	A	G	T	G	G	G	C	C	S	C	S	N	T	A	A	C	C	T	C	N	G	G	C	T	T	A	G	G	A	T	G	T	C	Y	R	C	M	T	G	G	N
122	LEUC 84693/AE.SQUARROSA(409)	CAWW04GH00010S	-0GH-0SE-030E-11E-0E-2YA-0YM	MX-TCI	161671	Odessa, Ukraine	Dagestan, Russian	MBSYN27	N	G	N	N	G	G	C	C	C	C	C	G	T	A	M	N	T	T	C	R	N	G	C	T	T	A	G	A	A	C	A	T	N	C	G	C	C	T	N	G	A
85	PANDUR/AE.SQUARROSA(223)	CAWW04GH00079S	-0GH-0SE-030E-17E-0E-2YA-0YM	MX-TCI	161844	Fundulea, Romania	Gilan, Iran	MBSYN85	A	G	T	G	G	G	T	C	C	C	C	N	T	A	M	C	C	T	C	R	A	R	C	T	N	A	S	G	A	C	G	T	C	T	R	C	C	N	N	G	G
87	PANDUR/AE.SQUARROSA(223)	CAWW04GH00079S	-0GH-0SE-030E-2E-0E-2YA-0YM	MX-TCI	161855	Fundulea, Romania	Gilan, Iran	MBSYN105	A	G	G	C	R	G	C	C	C	C	C	G	T	A	M	Y	C	K	C	G	G	R	C	T	Y	W	S	A	A	Y	R	Y	C	C	R	T	M	N	G	G	R
91	PANDUR/AE.SQUARROSA(223)	CAWW04GH00079S	-0GH-0SE-030E-4E-0E-3YA-0YM	MX-TCI	161862	Fundulea, Romania	Gilan, Iran	MBSYN110	A	G	K	S	R	R	C	C	S	T	S	G	T	A	C	Y	Y	T	C	A	R	G	C	Y	Y	T	S	A	A	C	A	T	C	C	R	T	M	N	N	A	A
99	PANDUR/AE.SQUARROSA(409)	CAWW04GH00081S	-0GH-0SE-030E-17E-0E-1YA-0YM	MX-TCI	161878	Fundulea, Romania	Dagestan, Russian	MBSYN23	G	G	G	C	R	G	T	C	C	C	G	G	T	A	M	N	C	T	C	R	A	R	C	C	T	A	G	G	A	Y	A	T	C	C	G	T	C	T	G	G	A
100	PANDUR/AE.SQUARROSA(409)	CAWW04GH00081S	-0GH-0SE-030E-17E-0E-3YA-0YM	MX-TCI	161880	Fundulea, Romania	Dagestan, Russian	MBSYN129	R	G	G	C	N	G	T	C	C	C	C	G	T	A	M	C	C	T	C	R	A	R	C	Y	T	A	G	G	A	Y	N	Y	C	C	R	T	C	T	G	G	A
68	UKR-OD 1530.94/AE.SQUARROSA(1027)	CAWW04GH00078S	-0GH-0SE-030E-3E-0E-1YA-0YM	MX-TCI	161812	Odessa, Ukraine	Mazandaran, Iran	MBSYN20	A	G	T	G	G	G	T	C	C	C	C	G	T	A	M	C	C	T	C	N	G	R	C	C	T	A	G	G	A	Y	N	T	C	C	G	T	C	T	G	G	A
3	AISBERG/AE.SQUARROSA(369)	CAWW04GH00003S	-0GH-0SE-030E-18E-0E-3YA-0YM	MX-TCI	161646	Odessa, Ukraine	Mazandaran, Iran	MBSYN67	A	G	T	G	G	G	T	C	C	C	C	G	T	A	M	C	C	N	A	A	A	R	C	T	T	T	C	N	N	Y	A	T	C	C	G	T	C	N	N	G	A
109	LANGDON/KU-2074			JAP		Kyoto University, Japan	Iran, Behshahr	MBSYN22	A	G	T	G	A	G	N	A	C	C	C	A	G	A	M	Y	C	G	A	N	A	G	C	T	T	W	G	A	M	C	G	T	T	T	G	C	C	W	K	A	A
115	LANGDON/KU-2100			JAP		Kyoto University, Japan	Iran, Ramsar	MBSYN102	A	G	T	G	A	G	N	N	C	C	C	A	G	A	N	Y	C	N	C	G	A	N	M	T	T	A	G	A	C	C	G	T	T	T	G	C	C	T	G	A	A
17	LEUC 84693/AE.SQUARROSA(409)	CAWW04GH00010S	-0GH-0SE-030E-10E-0E-3YA-0YM	MX-TCI	161669	Odessa, Ukraine	Dagestan, Russian	MBSYN96	R	G	T	G	R	R	C	C	S	C	C	N	T	A	C	C	C	T	C	G	R	R	C	T	Y	W	S	A	A	Y	G	T	T	T	G	C	C	T	G	A	A
77	PANDUR/AE.SQUARROSA(223)	CAWW04GH00079S	-0GH-0SE-030E-10E-0E-2YA-0YM	MX-TCI	161828	Fundulea, Romania	Gilan, Iran	MBSYN77	A	G	T	G	G	G	C	C	C	C	C	G	N	G	C	C	C	T	C	N	R	A	C	T	T	A	G	A	A	T	G	N	C	C	G	T	C	T	G	G	N
126	PANDUR/AE.SQUARROSA(223)	CAWW04GH00079S	-0GH-0SE-030E-17E-0E-3YA-0YM	MX-TCI	161845	Fundulea, Romania	Gilan, Iran	MBSYN118	R	G	G	C	A	G	T	C	C	C	C	N	T	A	M	C	C	T	C	R	A	R	C	Y	C	A	G	G	M	C	G	Y	C	T	G	C	C	T	G	G	R
70	UKR-OD 1530.94/AE.SQUARROSA(1027)	CAWW04GH00078S	-0GH-0SE-030E-5E-0E-1YA-0YM	MX-TCI	161816	Odessa, Ukraine	Mazandaran, Iran	MBSYN25	A	G	N	N	R	G	T	C	C	C	C	N	T	A	C	C	C	T	C	G	A	A	C	T	C	T	C	A	A	C	A	Y	C	C	G	T	N	N	G	G	N
52	UKR-OD 1530.94/AE.SQUARROSA(629)	CAWW04GH00076S	-0GH-0SE-030E-18E-0E-1YA-0YM	MX-TCI	161760	Odessa, Ukraine	Mazandaran, Iran	MBSYN131	R	A	T	G	G	R	T	C	C	C	C	G	T	A	C	C	C	T	C	G	G	R	C	T	T	T	C	A	A	C	A	T	C	C	G	T	C	T	G	A	A
22	UKR-OD 761.93/AE.SQUARROSA(392)	CAWW04GH00022S	-0GH-0SE-030E-12E-0E-1YA-0YM	MX-TCI	161681	Odessa, Ukraine	Azerbaijan, Shamakhi	MBSYN123	A	G	T	G	G	R	C	C	C	C	S	G	T	A	M	C	C	T	C	R	G	R	C	C	T	A	G	A	M	Y	A	Y	C	C	R	T	C	T	G	G	A
7	AISBERG/AE.SQUARROSA(369)	CAWW04GH00003S	-0GH-0SE-030E-6E-0E-1YA-0YM	MX-TCI	161651	Odessa, Ukraine	Mazandaran, Iran	MBSYN49	A	G	N	N	G	G	T	C	C	C	C	G	T	A	C	C	C	T	C	G	G	G	C	T	N	A	G	A	A	Y	G	C	C	C	G	C	C	N	K	A	A
112	LANGDON/KU-2092			JAP		Kyoto University, Japan	Iran, Babulsar	MBSYN130	A	G	T	G	A	G	N	N	C	C	C	A	G	A	M	N	C	G	C	N	A	R	C	T	T	A	G	N	A	C	G	T	T	T	G	C	C	N	G	N	A
104	PANDUR/AE.SQUARROSA(409)	CAWW04GH00081S	-0GH-0SE-030E-7E-0E-1YA-0YM	MX-TCI	161889	Fundulea, Romania	Dagestan, Russian	MBSYN115	A	N	G	C	R	G	C	C	C	C	C	G	N	A	M	C	C	T	C	R	R	A	C	T	T	A	G	A	A	Y	R	T	C	C	R	Y	C	T	G	A	R
105	PANDUR/AE.SQUARROSA(409)	CAWW04GH00081S	-0GH-0SE-030E-7E-0E-2YA-0YM	MX-TCI	161890	Fundulea, Romania	Dagestan, Russian	MBSYN140	R	G	G	C	R	G	C	C	C	C	C	G	T	A	M	C	C	T	C	R	A	R	C	Y	T	A	G	G	A	Y	R	T	C	T	R	Y	M	T	G	A	R
65	UKR-OD 1530.94/AE.SQUARROSA(1027)	CAWW04GH00078S	-0GH-0SE-030E-18E-0E-2YA-0YM	MX-TCI	161808	Odessa, Ukraine	Mazandaran, Iran	MBSYN108	R	G	T	G	R	G	T	C	C	C	C	G	T	A	M	Y	C	T	C	G	A	A	C	T	T	W	S	R	M	Y	A	T	C	C	G	T	C	T	G	G	A
60	UKR-OD 1530.94/AE.SQUARROSA(1027)	CAWW04GH00078S	-0GH-0SE-030E-16E-0E-1YA-0YM	MX-TCI	161796	Odessa, Ukraine	Mazandaran, Iran	MBSYN114	A	G	N	N	R	G	T	C	C	C	C	G	T	A	N	C	C	T	C	G	G	A	C	Y	T	A	G	N	A	C	A	Y	C	C	G	T	C	T	N	G	A
43	UKR-OD 1530.94/AE.SQUARROSA(392)	CAWW04GH00071S	-0GH-0SE-030E-7E-0E-1YA-0YM	MX-TCI	161735	Odessa, Ukraine	Azerbaijan, Shamakhi	MBSYN109	A	G	N	N	G	G	N	C	C	C	C	G	T	A	C	C	N	G	C	G	A	A	C	T	C	W	S	R	A	Y	N	T	C	C	R	T	N	N	G	G	R
23	UKR-OD 761.93/AE.SQUARROSA(392)	CAWW04GH00022S	-0GH-0SE-030E-15E-0E-1YA-0YM	MX-TCI	161687	Odessa, Ukraine	Azerbaijan, Shamakhi	MBSYN45	R	G	N	N	G	G	T	C	S	C	C	G	T	A	M	C	N	G	C	G	A	R	C	T	Y	T	S	A	A	Y	N	T	C	C	G	T	C	T	G	A	R
121	AISBERG/AE.SQUARROSA(369)	CAWW04GH00003S	-0GH-0SE-030E-18E-0E-1YA-0YM	MX-TCI	161644	Odessa, Ukraine	Mazandaran, Iran	MBSYN26	A	G	T	G	G	G	T	C	C	C	C	G	T	A	C	C	C	T	A	N	A	G	C	T	T	W	S	N	A	Y	G	Y	C	C	G	Y	C	N	T	G	A
4	AISBERG/AE.SQUARROSA(369)	CAWW04GH00003S	-0GH-0SE-030E-18E-0E-2YA-0YM	MX-TCI	161645	Odessa, Ukraine	Mazandaran, Iran	MBSYN66	A	G	T	G	G	G	Y	N	C	C	S	G	T	A	N	C	C	N	A	A	A	G	C	T	N	T	C	A	M	Y	G	T	C	C	G	C	C	N	T	G	A
10	AISBERG/AE.SQUARROSA(511)	CAWW04GH00005S	-0GH-0SE-030E-14E-0E-1YA-0YM	MX-TCI	161656	Odessa, Ukraine	unknown	MBSYN78	A	G	T	G	G	G	T	C	C	C	C	G	T	A	M	C	C	N	C	G	A	R	N	T	C	T	C	A	A	C	A	T	C	C	G	T	C	T	G	G	A
110	LANGDON/KU-2075			JAP		Kyoto University, Japan	Iran, Behshahr	MBSYN32	A	G	T	G	A	G	N	N	C	C	C	A	G	A	M	T	C	N	A	N	N	R	M	T	T	A	G	A	A	N	G	Y	T	T	G	C	C	T	G	A	A
19	LEUC 84693/AE.SQUARROSA(409)	CAWW04GH00010S	-0GH-0SE-030E-15E-0E-1YA-0YM	MX-TCI	161673	Odessa, Ukraine	Dagestan, Russian	MBSYN59	N	G	T	G	R	R	C	N	C	C	C	N	T	A	C	Y	C	T	C	N	N	R	M	Y	N	A	G	A	A	Y	G	T	T	T	G	T	C	T	G	G	A
89	PANDUR/AE.SQUARROSA(223)	CAWW04GH00079S	-0GH-0SE-030E-4E-0E-2YA-0YM	MX-TCI	161861	Fundulea, Romania	Gilan, Iran	MBSYN70	G	G	T	G	G	G	C	C	C	C	C	G	T	A	M	Y	C	T	C	R	G	R	C	T	T	A	G	G	A	C	G	Y	C	T	R	T	A	A	G	R	R
94	PANDUR/AE.SQUARROSA(409)	CAWW04GH00081S	-0GH-0SE-030E-11E-0E-1YA-0YM	MX-TCI	161866	Fundulea, Romania	Dagestan, Russian	MBSYN15	G	A	G	C	R	R	T	C	C	C	C	G	T	A	A	Y	C	T	C	G	G	G	N	Y	T	A	G	G	A	T	G	T	C	T	R	C	M	T	G	G	R
96	PANDUR/AE.SQUARROSA(409)	CAWW04GH00081S	-0GH-0SE-030E-13E-0E-1YA-0YM	MX-TCI	161874	Fundulea, Romania	Dagestan, Russian	MBSYN40	G	G	T	G	G	G	T	C	C	C	C	G	N	A	M	C	C	T	C	R	G	G	C	T	T	W	G	G	A	C	N	T	C	C	R	T	M	T	G	G	R
48	UKR-OD 1530.94/AE.SQUARROSA(458)	CAWW04GH00074S	-0GH-0SE-030E-5E-0E-1YA-0YM	MX-TCI	161745	Odessa, Ukraine	unknown	MBSYN44	A	G	T	G	R	G	Y	C	C	C	C	G	T	A	C	N	C	T	C	G	G	A	C	T	T	A	G	G	M	Y	G	T	C	C	G	C	C	T	G	G	A
53	UKR-OD 1530.94/AE.SQUARROSA(629)	CAWW04GH00076S	-0GH-0SE-030E-1E-0E-1YA-0YM	MX-TCI	161765	Odessa, Ukraine	Mazandaran, Iran	MBSYN12	G	G	T	G	G	R	T	C	C	C	C	G	T	A	C	Y	C	T	C	G	G	R	C	Y	T	A	G	G	A	N	A	T	C	C	G	T	C	T	G	G	A
50	UKR-OD 1530.94/AE.SQUARROSA(629)	CAWW04GH00076S	-0GH-0SE-030E-11E-0E-1YA-0YM	MX-TCI	161752	Odessa, Ukraine	Mazandaran, Iran	MBSYN68	A	G	T	G	G	R	T	C	C	C	C	G	T	A	C	C	C	T	C	G	G	A	C	T	T	T	C	A	A	C	A	T	C	C	G	T	C	T	N	G	R
51	UKR-OD 1530.94/AE.SQUARROSA(629)	CAWW04GH00076S	-0GH-0SE-030E-14E-0E-1YA-0YM	MX-TCI	161757	Odessa, Ukraine	Mazandaran, Iran	MBSYN112	G	G	T	G	A	R	T	N	C	C	C	G	T	A	C	Y	C	T	C	G	A	R	C	Y	T	A	G	G	A	C	A	T	C	C	G	T	C	T	G	G	A
29	UKR-OD 952.92/AE.SQUARROSA(1031)	CAWW04GH00061S	-0GH-0SE-030E-16E-0E-1YA-0YM	MX-TCI	161703	Odessa, Ukraine	Zanjan, Iran	MBSYN19	A	A	T	G	G	R	N	N	G	C	C	G	T	A	M	C	T	K	C	G	A	R	C	T	N	T	C	A	A	Y	G	T	C	C	G	T	C	T	G	G	A
31	UKR-OD 952.92/AE.SQUARROSA(1031)	CAWW04GH00061S	-0GH-0SE-030E-20E-0E-1YA-0YM	MX-TCI	161709	Odessa, Ukraine	Zanjan, Iran	MBSYN138	R	N	T	G	G	G	T	C	C	C	C	G	T	A	M	C	C	G	C	N	G	N	C	T	C	T	C	A	A	C	A	T	C	C	G	T	C	T	G	G	A
2	AISBERG/AE.SQUARROSA(369)	CAWW04GH00003S	-0GH-0SE-030E-16E-0E-1YA-0YM	MX-TCI	161643	Odessa, Ukraine	Mazandaran, Iran	MBSYN21	A	G	T	G	G	G	T	C	S	C	C	G	T	A	M	C	C	T	C	R	G	R	C	C	T	A	G	A	M	Y	G	T	C	C	G	C	N	T	G	G	A
113	LANGDON/KU-2096			JAP		Kyoto University, Japan	Iran, Babulsar	MBSYN8	A	G	T	G	A	G	N	N	C	C	C	A	G	A	M	Y	C	T	C	G	A	R	M	T	T	A	G	A	A	N	G	T	T	T	G	C	C	T	G	A	A
78	PANDUR/AE.SQUARROSA(223)	CAWW04GH00079S	-0GH-0SE-030E-13E-0E-1YA-0YM	MX-TCI	161830	Fundulea, Romania	Gilan, Iran	MBSYN39	R	G	N	N	R	R	C	C	S	Y	S	G	T	A	M	C	T	K	C	R	A	R	N	C	T	A	G	A	A	C	R	Y	C	C	R	Y	A	N	G	G	R
79	PANDUR/AE.SQUARROSA(223)	CAWW04GH00079S	-0GH-0SE-030E-13E-0E-2YA-0YM	MX-TCI	161831	Fundulea, Romania	Gilan, Iran	MBSYN69	G	G	G	C	G	R	C	C	S	T	S	G	T	A	M	C	C	T	C	R	G	R	C	Y	C	T	C	R	A	C	G	T	C	T	R	C	A	N	G	G	A
98	PANDUR/AE.SQUARROSA(409)	CAWW04GH00081S	-0GH-0SE-030E-17E-0E-2YA-0YM	MX-TCI	161879	Fundulea, Romania	Dagestan, Russian	MBSYN48	G	N	T	G	G	G	T	C	C	C	C	G	T	A	M	C	C	T	C	R	A	R	C	T	C	T	C	N	A	Y	A	T	C	C	R	T	C	T	G	G	A
64	UKR-OD 1530.94/AE.SQUARROSA(1027)	CAWW04GH00078S	-0GH-0SE-030E-18E-0E-1YA-0YM	MX-TCI	161807	Odessa, Ukraine	Mazandaran, Iran	MBSYN99	R	G	N	N	R	G	T	C	C	C	C	G	T	A	M	C	C	T	C	G	R	R	C	Y	C	A	G	G	A	Y	R	Y	C	C	G	Y	C	T	G	G	A
58	UKR-OD 1530.94/AE.SQUARROSA(1027)	CAWW04GH00078S	-0GH-0SE-030E-15E-0E-2YA-0YM	MX-TCI	161789	Odessa, Ukraine	Mazandaran, Iran	MBSYN126	A	G	T	G	G	G	T	C	C	C	C	G	T	A	M	C	C	T	C	G	A	A	C	T	C	T	C	R	M	Y	R	T	C	C	G	Y	N	T	G	G	A
61	UKR-OD 1530.94/AE.SQUARROSA(1027)	CAWW04GH00078S	-0GH-0SE-030E-17E-0E-3YA-0YM	MX-TCI	161803	Odessa, Ukraine	Mazandaran, Iran	MBSYN133	R	G	T	G	R	G	N	C	C	C	C	G	T	A	C	C	C	T	C	G	A	R	C	T	T	W	S	N	C	C	G	Y	C	C	G	Y	C	T	N	G	A
28	UKR-OD 952.92/AE.SQUARROSA(1031)	CAWW04GH00061S	-0GH-0SE-030E-15E-0E-1YA-0YM	MX-TCI	161700	Odessa, Ukraine	Zanjan, Iran	MBSYN6	A	R	T	G	N	G	T	C	C	C	C	G	T	A	N	C	C	G	C	N	G	R	C	Y	C	T	C	N	A	C	A	T	C	C	G	T	C	T	G	G	N
1	AISBERG/AE.SQUARROSA(369)	CAWW04GH00003S	-0GH-0SE-030E-10E-0E-1YA-0YM	MX-TCI	161641	Odessa, Ukraine	Mazandaran, Iran	MBSYN57	A	G	T	G	G	G	Y	C	G	C	G	G	T	A	C	Y	C	T	A	R	N	R	C	Y	T	A	S	A	A	Y	G	N	C	C	G	C	C	N	T	R	A
5	AISBERG/AE.SQUARROSA(369)	CAWW04GH00003S	-0GH-0SE-030E-2E-0E-2YA-0YM	MX-TCI	161650	Odessa, Ukraine	Mazandaran, Iran	MBSYN76	A	G	T	G	G	G	T	N	C	C	C	G	T	A	N	C	C	T	C	N	G	R	C	T	T	T	C	A	A	C	G	Y	C	C	G	T	C	N	G	G	A
11	AISBERG/AE.SQUARROSA(511)	CAWW04GH00005S	-0GH-0SE-030E-16E-0E-1YA-0YM	MX-TCI	161658	Odessa, Ukraine	unknown	MBSYN136	A	G	T	G	G	G	T	C	C	C	C	G	T	A	C	Y	C	T	C	R	G	R	C	T	T	A	G	A	A	C	G	Y	C	C	G	C	N	T	G	G	A
20	LEUC 84693/AE.SQUARROSA(409)	CAWW04GH00010S	-0GH-0SE-030E-2E-0E-1YA-0YM	MX-TCI	161677	Odessa, Ukraine	Dagestan, Russian	MBSYN30	R	G	T	G	R	G	Y	C	C	C	C	N	T	A	M	C	T	T	C	G	R	N	C	T	T	A	G	A	M	C	R	T	C	C	G	C	C	T	G	R	R
57	UKR-OD 1530.94/AE.SQUARROSA(1027)	CAWW04GH00078S	-0GH-0SE-030E-12E-0E-1YA-0YM	MX-TCI	161782	Odessa, Ukraine	Mazandaran, Iran	MBSYN87	A	G	T	G	G	G	T	C	C	C	N	G	T	A	M	Y	C	T	C	G	N	R	C	Y	T	A	G	G	A	Y	G	T	C	C	G	C	C	T	G	G	A
34	UKR-OD 952.92/AE.SQUARROSA(1031)	CAWW04GH00061S	-0GH-0SE-030E-9E-0E-1YA-0YM	MX-TCI	161717	Odessa, Ukraine	Zanjan, Iran	MBSYN107	A	R	T	G	R	R	N	N	C	C	C	G	T	A	M	Y	C	K	C	R	G	R	C	T	C	T	C	A	A	Y	N	T	C	C	G	T	C	T	G	G	A
6	AISBERG/AE.SQUARROSA(369)	CAWW04GH00003S	-0GH-0SE-030E-2E-0E-1YA-0YM	MX-TCI	161649	Odessa, Ukraine	Mazandaran, Iran	MBSYN61	A	G	T	G	G	G	Y	C	S	C	C	G	T	A	C	Y	C	T	C	G	G	R	C	C	T	W	G	A	A	Y	G	Y	C	C	R	C	C	N	G	R	A
9	AISBERG/AE.SQUARROSA(511)	CAWW04GH00005S	-0GH-0SE-030E-11E-0E-1YA-0YM	MX-TCI	161654	Odessa, Ukraine	unknown	MBSYN62	A	R	T	G	G	G	C	C	C	C	C	G	T	A	A	C	C	N	C	R	G	R	M	T	T	T	C	A	A	C	G	T	C	C	G	C	C	T	N	G	A
92	PANDUR/AE.SQUARROSA(223)	CAWW04GH00079S	-0GH-0SE-030E-9E-0E-1YA-0YM	MX-TCI	161864	Fundulea, Romania	Gilan, Iran	MBSYN36	G	G	T	G	R	R	C	C	S	C	N	N	T	A	M	C	C	T	C	G	R	R	N	Y	C	W	S	N	A	Y	G	T	C	T	R	C	C	N	G	R	R
74	UKR-OD 1530.94/AE.SQUARROSA(1027)	CAWW04GH00078S	-0GH-0SE-030E-9E-0E-2YA-0YM	MX-TCI	161826	Odessa, Ukraine	Mazandaran, Iran	MBSYN119	A	G	T	G	G	G	Y	C	C	C	C	G	T	A	M	N	C	T	C	R	G	N	M	T	T	A	G	N	A	Y	N	T	C	C	G	T	C	T	G	G	N
41	UKR-OD 1530.94/AE.SQUARROSA(392)	CAWW04GH00071S	-0GH-0SE-030E-6E-0E-1YA-0YM	MX-TCI	161734	Odessa, Ukraine	Azerbaijan, Shamakhi	MBSYN31	R	A	T	G	R	G	T	N	C	C	N	G	T	A	M	T	N	T	C	N	R	A	C	T	C	T	C	N	A	Y	A	T	C	C	G	C	N	T	G	G	A
54	UKR-OD 1530.94/AE.SQUARROSA(629)	CAWW04GH00076S	-0GH-0SE-030E-3E-0E-1YA-0YM	MX-TCI		Odessa, Ukraine	Mazandaran, Iran	MBSYN4	A	G	T	G	G	G	T	N	C	C	C	G	T	A	C	Y	C	N	C	G	G	R	C	T	C	T	C	A	A	C	A	T	C	C	G	T	C	T	G	G	A
30	UKR-OD 952.92/AE.SQUARROSA(1031)	CAWW04GH00061S	-0GH-0SE-030E-18E-0E-1YA-0YM	MX-TCI	161707	Odessa, Ukraine	Zanjan, Iran	MBSYN14	N	R	T	G	G	G	T	C	C	N	C	G	T	A	C	C	C	K	C	G	G	G	C	C	C	T	C	A	A	C	A	T	C	C	N	T	C	T	G	G	N
108	LANGDON/IG 131606			JAP		Kyoto University, Japan	Kyrgyzstan, Talas	MBSYN101	A	G	T	G	A	G	T	N	C	C	C	R	K	A	M	C	C	G	C	G	N	R	C	T	T	W	G	R	A	Y	R	T	Y	Y	G	Y	C	N	K	R	A
84	PANDUR/AE.SQUARROSA(223)	CAWW04GH00079S	-0GH-0SE-030E-17E-0E-1YA-0YM	MX-TCI	161843	Fundulea, Romania	Gilan, Iran	MBSYN9	R	G	K	S	R	G	Y	C	C	C	G	G	N	A	A	Y	C	T	C	R	A	R	N	Y	Y	W	G	R	M	Y	A	T	C	Y	G	C	C	T	G	A	R
88	PANDUR/AE.SQUARROSA(223)	CAWW04GH00079S	-0GH-0SE-030E-2E-0E-1YA-0YM	MX-TCI	161854	Fundulea, Romania	Gilan, Iran	MBSYN79	R	G	N	N	N	G	C	C	C	C	C	G	T	A	C	Y	C	T	C	R	G	R	N	T	C	T	C	A	N	Y	G	T	C	Y	R	C	M	T	G	G	A
59	UKR-OD 1530.94/AE.SQUARROSA(1027)	CAWW04GH00078S	-0GH-0SE-030E-15E-0E-1YA-0YM	MX-TCI	161788	Odessa, Ukraine	Mazandaran, Iran	MBSYN35	R	G	T	G	G	G	T	C	C	C	C	G	T	A	C	N	C	N	C	G	G	A	C	T	Y	W	S	A	A	C	A	T	C	C	G	T	C	T	G	G	N
62	UKR-OD 1530.94/AE.SQUARROSA(1027)	CAWW04GH00078S	-0GH-0SE-030E-17E-0E-2YA-0YM	MX-TCI	161802	Odessa, Ukraine	Mazandaran, Iran	MBSYN98	A	G	T	G	R	G	T	C	C	C	C	G	T	A	M	N	C	T	C	G	R	N	M	N	T	A	G	N	A	C	A	Y	C	C	G	T	N	T	G	G	A
35	UKR-OD 1530.94/AE.SQUARROSA(310)	CAWW04GH00068S	-0GH-0SE-030E-12E-0E-1YA-0YM	MX-TCI	161719	Odessa, Ukraine	Gilan, Iran	MBSYN7	R	N	T	G	G	R	T	C	C	C	C	N	T	A	C	C	C	N	C	N	A	N	C	T	C	T	C	A	A	Y	G	T	C	C	G	T	C	T	G	G	N
44	UKR-OD 1530.94/AE.SQUARROSA(458)	CAWW04GH00074S	-0GH-0SE-030E-12E-0E-1YA-0YM	MX-TCI	161738	Odessa, Ukraine	unknown	MBSYN13	R	N	T	G	G	R	T	C	C	C	C	G	T	A	C	N	C	T	C	G	G	R	C	Y	C	T	C	A	A	C	A	T	C	C	G	T	C	T	G	G	A
27	UKR-OD 952.92/AE.SQUARROSA(1031)	CAWW04GH00061S	-0GH-0SE-030E-11E-0E-1YA-0YM	MX-TCI	161698	Odessa, Ukraine	Zanjan, Iran	MBSYN11	A	G	T	G	A	G	T	C	C	C	C	G	T	A	M	C	N	T	C	G	G	R	C	C	C	T	C	N	A	C	G	T	C	C	G	C	C	T	G	G	A
95	PANDUR/AE.SQUARROSA(409)	CAWW04GH00081S	-0GH-0SE-030E-11E-0E-2YA-0YM	MX-TCI	161867	Fundulea, Romania	Dagestan, Russian	MBSYN29	G	A	T	G	R	R	Y	C	C	C	C	G	T	A	M	Y	C	T	C	R	G	G	C	C	T	A	G	G	A	Y	G	T	C	T	R	C	M	T	G	G	R
93	PANDUR/AE.SQUARROSA(409)	CAWW04GH00081S	-0GH-0SE-030E-11E-0E-3YA-0YM	MX-TCI	161868	Fundulea, Romania	Dagestan, Russian	MBSYN120	G	A	N	N	R	R	T	C	C	C	C	G	N	A	A	N	C	T	C	G	G	G	C	T	T	A	G	G	A	Y	G	Y	C	C	R	C	M	T	G	G	A
101	PANDUR/AE.SQUARROSA(409)	CAWW04GH00081S	-0GH-0SE-030E-2E-0E-1YA-0YM	MX-TCI	161883	Fundulea, Romania	Dagestan, Russian	MBSYN124	R	G	T	G	R	G	C	N	C	C	S	N	T	A	M	C	C	T	C	R	G	R	C	T	T	T	C	A	A	Y	N	Y	C	C	R	C	C	T	G	G	N
36	UKR-OD 1530.94/AE.SQUARROSA(310)	CAWW04GH00068S	-0GH-0SE-030E-18E-0E-1YA-0YM	MX-TCI	161721	Odessa, Ukraine	Gilan, Iran	MBSYN75	R	G	T	G	R	R	T	N	C	C	C	G	T	A	M	C	C	T	C	G	A	R	C	Y	C	A	G	A	N	Y	G	T	C	C	G	C	N	T	G	G	A
38	UKR-OD 1530.94/AE.SQUARROSA(392)	CAWW04GH00071S	-0GH-0SE-030E-10E-0E-1YA-0YM	MX-TCI	161726	Odessa, Ukraine	Azerbaijan, Shamakhi	MBSYN17	G	R	T	G	G	G	N	N	S	C	C	G	T	A	A	T	C	T	C	N	N	R	C	Y	T	T	S	A	A	Y	N	N	C	C	N	C	C	N	G	G	A
40	UKR-OD 1530.94/AE.SQUARROSA(392)	CAWW04GH00071S	-0GH-0SE-030E-23E-0E-1YA-0YM	MX-TCI	161732	Odessa, Ukraine	Azerbaijan, Shamakhi	MBSYN125	R	G	T	G	G	R	T	C	S	C	C	G	T	N	M	Y	N	N	C	G	A	A	M	Y	C	W	S	N	A	Y	A	T	C	C	G	T	C	T	G	G	A
46	UKR-OD 1530.94/AE.SQUARROSA(458)	CAWW04GH00074S	-0GH-0SE-030E-4E-0E-1YA-0YM	MX-TCI	161742	Odessa, Ukraine	unknown	MBSYN56	R	R	T	G	G	R	C	N	C	C	C	N	T	A	M	T	C	T	N	R	G	G	C	Y	Y	W	S	G	A	Y	A	T	C	C	G	T	C	T	G	G	N
33	UKR-OD 952.92/AE.SQUARROSA(1031)	CAWW04GH00061S	-0GH-0SE-030E-8E-0E-1YA-0YM	MX-TCI	161712	Odessa, Ukraine	Zanjan, Iran	MBSYN90	G	A	T	G	G	G	T	C	C	N	C	N	T	A	M	C	C	G	C	G	G	N	C	T	C	T	C	A	A	C	N	T	C	C	G	T	N	T	G	G	N
67	UKR-OD 1530.94/AE.SQUARROSA(1027)	CAWW04GH00078S	-0GH-0SE-030E-3E-0E-2YA-0YM	MX-TCI	161813	Odessa, Ukraine	Mazandaran, Iran	MBSYN33	N	G	T	G	G	G	T	C	C	C	C	G	T	A	M	N	C	T	C	N	G	G	C	T	Y	W	S	A	A	C	G	Y	C	C	R	C	C	T	G	G	A
75	UKR-OD 1530.94/AE.SQUARROSA(1027)	CAWW04GH00078S	-0GH-0SE-030E-9E-0E-1YA-0YM	MX-TCI	161825	Odessa, Ukraine	Mazandaran, Iran	MBSYN50	A	G	T	G	G	G	T	C	C	C	C	N	T	A	M	C	C	T	C	N	G	G	A	Y	C	T	C	A	A	C	G	N	C	C	G	C	C	T	G	G	N
69	UKR-OD 1530.94/AE.SQUARROSA(1027)	CAWW04GH00078S	-0GH-0SE-030E-5E-0E-2YA-0YM	MX-TCI	161817	Odessa, Ukraine	Mazandaran, Iran	MBSYN71	R	G	T	G	A	G	T	C	C	C	C	N	T	A	C	C	C	T	C	G	A	R	M	T	Y	W	G	N	A	C	G	Y	C	C	G	C	C	T	G	G	N
63	UKR-OD 1530.94/AE.SQUARROSA(1027)	CAWW04GH00078S	-0GH-0SE-030E-17E-0E-1YA-0YM	MX-TCI	161801	Odessa, Ukraine	Mazandaran, Iran	MBSYN86	R	G	T	G	R	G	Y	C	C	C	C	G	T	R	M	Y	C	T	C	G	R	G	M	T	T	A	G	N	A	C	R	Y	C	C	G	T	C	T	G	G	A
72	UKR-OD 1530.94/AE.SQUARROSA(1027)	CAWW04GH00078S	-0GH-0SE-030E-7E-0E-2YA-0YM	MX-TCI	161822	Odessa, Ukraine	Mazandaran, Iran	MBSYN94	R	G	T	G	R	G	T	C	C	C	C	G	T	A	A	Y	C	T	C	G	R	G	C	T	C	T	C	A	N	C	A	N	C	C	G	T	C	T	G	G	A
13	AISBERG/AE.SQUARROSA(511)	CAWW04GH00005S	-0GH-0SE-030E-2E-0E-1YA-0YM	MX-TCI	161663	Odessa, Ukraine	unknown	MBSYN24	R	G	T	G	G	G	Y	C	C	C	C	G	T	A	A	C	C	N	C	G	G	G	C	T	C	T	C	A	A	Y	G	Y	C	C	G	C	C	T	G	A	A
73	UKR-OD 1530.94/AE.SQUARROSA(1027)	CAWW04GH00078S	-0GH-0SE-030E-7E-0E-1YA-0YM	MX-TCI	161821	Odessa, Ukraine	Mazandaran, Iran	MBSYN91	R	G	T	G	R	G	T	C	C	C	C	G	T	A	C	C	C	T	C	G	G	N	C	N	T	W	C	A	A	C	G	T	C	C	G	C	C	T	G	G	A
123	UKR-OD 1530.94/AE.SQUARROSA(629)	CAWW04GH00076S	-0GH-0SE-030E-11E-0E-2YA-0YM	MX-TCI	161753	Odessa, Ukraine	Mazandaran, Iran	MBSYN73	A	G	T	G	G	R	T	C	C	C	C	G	T	A	N	C	C	T	M	G	G	R	M	C	Y	T	C	A	A	C	R	T	C	C	G	Y	C	T	K	R	R
8	AISBERG/AE.SQUARROSA(511)	CAWW04GH00005S	-0GH-0SE-030E-10E-0E-1YA-0YM	MX-TCI	161653	Odessa, Ukraine	unknown	MBSYN38	R	G	K	S	R	G	T	C	S	C	C	G	N	R	N	N	C	K	C	G	N	R	C	Y	T	W	S	A	M	Y	A	Y	Y	Y	G	T	C	T	N	R	A
71	UKR-OD 1530.94/AE.SQUARROSA(1027)	CAWW04GH00078S	-0GH-0SE-030E-5E-0E-3YA-0YM	MX-TCI	161818	Odessa, Ukraine	Mazandaran, Iran	MBSYN128	R	G	T	G	R	G	T	C	C	C	C	G	T	A	M	C	C	T	C	G	A	R	C	T	Y	W	S	A	A	Y	G	T	C	C	G	C	C	N	G	G	A
42	UKR-OD 1530.94/AE.SQUARROSA(392)	CAWW04GH00071S	-0GH-0SE-030E-7E-0E-2YA-0YM	MX-TCI	161736	Odessa, Ukraine	Azerbaijan, Shamakhi	MBSYN111	R	G	T	G	R	R	T	N	S	C	N	G	T	R	M	Y	Y	K	N	G	G	R	C	N	C	W	S	A	A	Y	A	T	C	C	R	T	C	T	G	G	A
32	UKR-OD 952.92/AE.SQUARROSA(1031)	CAWW04GH00061S	-0GH-0SE-030E-6E-0E-1YA-0YM	MX-TCI	161710	Odessa, Ukraine	Zanjan, Iran	MBSYN82	A	G	N	N	G	G	N	C	G	C	C	G	T	A	M	Y	C	T	C	G	R	G	M	T	C	T	C	A	A	Y	G	T	C	C	G	T	C	T	N	G	A
37	UKR-OD 1530.94/AE.SQUARROSA(310)	CAWW04GH00068S	-0GH-0SE-030E-6E-0E-1YA-0YM	MX-TCI	161724	Odessa, Ukraine	Gilan, Iran	MBSYN89	R	G	T	G	G	R	T	C	C	C	C	G	T	A	C	C	N	K	C	G	R	N	M	Y	C	T	C	R	A	Y	A	T	C	C	G	T	C	T	G	G	N
47	UKR-OD 1530.94/AE.SQUARROSA(458)	CAWW04GH00074S	-0GH-0SE-030E-5E-0E-2YA-0YM	MX-TCI	161746	Odessa, Ukraine	unknown	MBSYN81	R	G	T	G	N	R	Y	C	C	C	C	G	T	A	M	C	C	T	A	G	G	N	C	Y	C	T	C	A	A	Y	R	T	C	C	R	Y	C	T	G	G	A
55	UKR-OD 1530.94/AE.SQUARROSA(629)	CAWW04GH00076S	-0GH-0SE-030E-4E-0E-1YA-0YM	MX-TCI	161778	Odessa, Ukraine	Mazandaran, Iran	MBSYN139	R	G	T	G	R	G	T	C	C	C	C	G	T	A	C	Y	C	T	C	N	G	R	C	Y	C	T	C	A	A	Y	R	T	C	C	G	Y	C	T	G	G	A
49	UKR-OD 1530.94/AE.SQUARROSA(458)	CAWW04GH00074S	-0GH-0SE-030E-9E-0E-1YA-0YM	MX-TCI	161751	Odessa, Ukraine	unknown	MBSYN93	R	G	T	G	G	R	T	C	S	C	C	G	T	A	M	N	C	T	C	G	G	R	M	T	C	T	C	A	A	C	A	Y	C	C	R	Y	C	T	G	G	A
86	PANDUR/AE.SQUARROSA(223)	CAWW04GH00079S	-0GH-0SE-030E-18E-0E-1YA-0YM	MX-TCI	161852	Fundulea, Romania	Gilan, Iran	MBSYN84	R	G	T	G	G	G	Y	C	S	C	C	G	T	A	M	C	C	T	C	G	G	R	C	T	C	W	S	A	A	C	R	T	C	C	R	T	M	T	G	G	A
[truncated: 37 more columns]
