# Supplementary material for: Genome-Wide Association Study Reveals Novel Genomic Regions Associated with 10 Grain Minerals in Synthetic Hexaploid Wheat
Source: Int J Mol Sci. 2018 Oct 19;19(10):3237. doi: 10.3390/ijms19103237 (PMC6214031; doi:10.3390/ijms19103237)
Supplement: Supplementary file 1 [file ijms-19-03237-s001.zip › ijms-368117-sup/Supplementaryfiles/Table S4.xlsx]

## Sheet: Table S4
Table S4. List of significant markers associated with 10 grain minerals, favorable allele, SNP effects, and gene annotation to test the reliability of the MTA from genome wide association study of 123 synthetic hexaploid wheats grown in 2016 and 2017 in Konya, Turkey.
Trait	Year	Dataset	SNPID	Chromosome	Position (bp)	Alleles	Favorable allele	PVE (%)	SNP Effect	Pvalue	-log10(P)	Annotation	Annotation_Impact	Gene_Name	Gene Annotation
Magnesium	2017	BLUP17	S3B_727935439	3B	727935439	G/A	A	6.7	-59.0885	9.76e-08	7.01055	intergenic_region	MODIFIER	TraesCS3B01G479800-TraesCS3B01G479900	F-box family protein and CBS domain-containing protein-like
Magnesium	combined	CBLUP	S4B_624138956	4B	624138956	C/T	C	1.8	-50.7845	1.17e-06	5.93181	intergenic_region	MODIFIER	TraesCS4B01G333400-TraesCS4B01G333500	carboxyl-terminal peptidase, putative (DUF239) and carboxyl-terminal peptidase (DUF239)
Magnesium	combined	CBLUP	S3A_534469328	3A	534469328	A/T	A	14.6	-31.1912	2.62e-07	6.5817	intron_variant	MODIFIER	TraesCS3A01G300400	Protein DETOXIFICATION
Magnesium	combined	CBLUP	S4D_490394558	4D	490394558	T/G	G	7.9	-27.7223	1.37e-06	5.86328	intergenic_region	MODIFIER	TraesCS4D01G333000-TraesCS4D01G333100	ROP guanine nucleotide exchange factor 10 and F-box family protein
Iron	combined	CBLUP	S1A_584413238	1A	584413238	T/G	G	11.2	-3.3538	1.17e-06	5.93181	intergenic_region	MODIFIER	TraesCS1A01G432800-TraesCS1A01G432900	Metacaspase-1 and Na-translocating NADH-quinone reductase subunit A
Iron	combined	CBLUP	S1A_584413248	1A	584413248	G/C	C	11.2	-3.3538	1.17e-06	5.93181	intergenic_region	MODIFIER	TraesCS1A01G432800-TraesCS1A01G432900	Metacaspase-1 and Na-translocating NADH-quinone reductase subunit A
Manganese	2016	BLUP16	S2D_58740285	2D	58740285	A/G	A	8.7	-2.7422	9.39e-07	6.02733	intergenic_region	MODIFIER	TraesCS2D01G106500-TraesCS2D01G106600	F-box protein and Potassium transporter
Manganese	combined	CBLUP	S4B_407743657	4B	407743657	C/A	A	13.4	-2.5024	1.56e-10	9.80688	intergenic_region	MODIFIER	TraesCS4B01G187300-TraesCS4B01G187400	Protein COBRA, putative and Hexosyltransferase ( Glycosyl transferase family 8)
Calcium	combined	CBLUP	S2D_631996199	2D	631996199	G/A	A	7.6	-1.6857	2.74e-08	7.56225	intergenic_region	MODIFIER	TraesCS2D01G559600-TraesCS2D01G559700	transmembrane protein, putative (DUF594) and Zn-dependent exopeptidases superfamily protein
Zinc	2016	BLUP16	S6B_482791655	6B	482791655	T/C	C	9.4	-1.4098	8.46e-07	6.07263	intergenic_region	MODIFIER	TraesCS6B01G268400-TraesCS6B01G268500	FBD-associated F-box protein and Sentrin-specific protease 2
Calcium	2017	BLUP17	S6A_50345873	6A	50345873	C/T	C	9	-1.3454	6.73e-08	7.17198	intergenic_region	MODIFIER	TraesCS6A01G081700-TraesCS6A01G081800	Peroxidase and Cytochrome P450
Zinc	combined	CBLUP	S4B_408606348	4B	408606348	G/C	C	14.1	-1.0222	4.21e-08	7.37572	downstream_gene_variant	MODIFIER	TraesCS4B01G187600	Chaperone protein dnaJ
Zinc	combined	CBLUP	S4A_681683160	4A	681683160	G/A	A	13.8	-0.7824	7.93e-07	6.10073	upstream_gene_variant	MODIFIER	TraesCS4A01G408900	Cytoplasmic FMR1-interacting
Zinc	combined	CBLUP	S1A_1846816	1A	1846816	A/G	A	3	-0.6553	1.47e-07	6.83268	intergenic_region	MODIFIER	TraesCS1A01G003300-TraesCS1A01G003400	Protein ROOT HAIR DEFECTIVE 3 homolog
Zinc	combined	CBLUP	S3B_206308044	3B	206308044	G/A	A	1.8	-0.5515	4.2e-07	6.37675	intergenic_region	MODIFIER	TraesCS3B01G192400-TraesCS3B01G192500	Phosphate translocator and Receptor-like kinase (Leucine rich repeat N-terminal domain)
Copper	combined	CBLUP	S2A_738732586	2A	738732586	T/G	G	3.1	-0.4301	2.56721e-07	6.59054	intergenic_region	MODIFIER	TraesCS2A01G514200-TraesCS2A01G514300	AP2-like ethylene-responsive transcription factor and Ethylene-responsive transcription factor
Copper	2016	BLUP16	S3A_23297031	3A	23297031	T/C	C	5.8	-0.3737	3.45e-07	6.46218	intergenic_region	MODIFIER	TraesCS3A01G042900-TraesCS3A01G043000	DNA-binding storekeeper protein-related transcriptional regulator and 30S ribosomal protein S10
Copper	2016	BLUP16	S4B_37424735	4B	37424735	C/T	C	5.2	-0.3395	2.98e-07	6.52578	intergenic_region	MODIFIER	TraesCS4B01G049200-TraesCS4B01G049300	50S ribosomal protein L32, chloroplastic and GPN-loop GTPase-like protein
Nickel	2016	BLUP16	S1A_402236557	1A	402236557	G/A	A	19.3	-0.1532	8e-13	12.0969	upstream_gene_variant	MODIFIER	TraesCS1A01G229600	Elongation factor 4
Nickel	combined	CBLUP	S6A_430583367	6A	430583367	C/T	C	4.7	-0.0897	1.81e-08	7.74232	intron_variant	MODIFIER	TraesCS6A01G228400	Prolyl oligopeptidase family protein
Lithium	2017	BLUP17	S2D_572031650	2D	572031650	G/A	A	12.6	-0.0495	5.23e-09	8.2815	synonymous_variant	LOW	TraesCS2D01G466400	Leucine-rich repat recepter-like protein [disease resistance protein (TIR-NBS-LRR class) family]
Lithium	2017	BLUP17	S5A_135164381	5A	135164381	G/C	C	4.4	-0.0403	9.27e-08	7.03292	downstream_gene_variant	MODIFIER	TraesCS5A01G096300	GDSL esterase/lipase
Lithium	2017	BLUP17	S1B_606491241	1B	606491241	T/C	C	13.5	-0.0393	6.29e-10	9.20135	upstream_gene_variant	MODIFIER	TraesCS1B01G375400	Kinase family protein
Cobalt	2017	BLUP17	S6D_452082847	6D	452082847	A/C	C	25.2	0.0005	2.46e-07	6.60906	upstream_gene_variant	MODIFIER	TraesCS6D01G360300	F-box family protein
Cobalt	2017	BLUP17	S3A_736119715	3A	736119715	A/C	C	18.5	0.0007	1.39e-08	7.85699	intergenic_region	MODIFIER	TraesCS3A01G518900-TraesCS3A01G519000	DNA topoisomerase and Cytochrome P450, putative
Cadmium	2017	BLUP17	S2D_80258448	2D	80258448	C/A	C	7	0.0029	2.15e-07	6.66756	intergenic_region	MODIFIER	TraesCS2D01G136700-TraesCS2D01G136800	Glycerol-3-phosphate acyltransferase 3, putative and Cysteine-rich receptor-kinase-like protein (Salt stress response/antifungal)
Nickel	combined	CBLUP	S3A_530501108	3A	530501108	T/C	T	13.3	0.0289	5.04e-07	6.29757	downstream_gene_variant	MODIFIER	TraesCS3A01G296300	LURP-one-like protein
Lithium	2017	BLUP17	S6D_30744756	6D	30744756	A/G	G	20.3	0.0406	8.4e-10	9.07572	intergenic_region	MODIFIER	TraesCS6D01G064500-TraesCS6D01G064600	F-box protein and F-box SKIP23-like protein
Copper	2016	BLUP16	S2A_742969119	2A	742969119	A/G	G	5.3	0.5781	1.18e-07	6.92812	intergenic_region	MODIFIER	TraesCS2A01G519900-TraesCS2A01G520000	2-oxoglutarate (2OG) and Fe(II)-dependent oxygenase superfamily protein
Zinc	2017	BLUP17	S3B_78136780	3B	78136780	T/C	T	1.8	0.995	1.32e-06	5.87943	intergenic_region	MODIFIER	TraesCS3B01G111800-TraesCS3B01G111900	Accelerated cell death 11 and F-box protein
Zinc	2017	BLUP17	S2A_750621751	2A	750621751	C/A	C	10.3	1.5379	2.1e-07	6.67778	upstream_gene_variant	MODIFIER	TraesCS2A01G536700	Flowering Locus T-like protein, putative
Calcium	combined	CBLUP	S6B_658724336	6B	658724336	C/T	T	9.6	1.7987	2.03e-08	7.6925	intergenic_region	MODIFIER	TraesCS6B01G384300-TraesCS6B01G384400	Leucine-rich repeat receptor-like protein kinase family protein
Calcium	2016	BLUP16	S6B_576856920	6B	576856920	C/G	G	9.3	2.2977	9.07e-07	6.04239	upstream_gene_variant	MODIFIER	TraesCS6B01G327300	Allergen, putative
Calcium	2016	BLUP16	S7A_34297426	7A	34297426	G/A	G	11.8	2.5745	1.14e-07	6.9431	intergenic_region	MODIFIER	TraesCS7A01G068100-TraesCS7A01G068200	Transcription elongation factor 1 and NAC domain-containing protein, putative ( No apical meristem (NAM) protein)
Iron	combined	CBLUP	S3A_534535579	3A	534535579	G/C	G	13.2	2.6746	4.4e-07	6.35655	synonymous_variant	LOW	TraesCS3A01G300700	Serpin family protein
Calcium	2016	BLUP16	S6B_109760004	6B	109760004	T/A	T	19.9	2.7626	3.77e-09	8.42366	intergenic_region	MODIFIER	TraesCS6B01G117600-TraesCS6B01G117700	Pyridoxal 5'-phosphate synthase subunit PdxT and ATP synthase gamma chain
Calcium	combined	CBLUP	S3B_655010350	3B	655010350	C/T	T	2.9	2.9616	1.13e-07	6.94692	intergenic_region	MODIFIER	TraesCS3B01G417900-TraesCS3B01G418000	Protein bps1, chloroplastic and Adenine nucleotide alpha hydrolases-like superfamily protein (Universal stress protein family)
Calcium	2016	BLUP16	S6B_32333184	6B	32333184	C/G	G	9.9	3.5524	1.98e-09	8.70333	synonymous_variant	LOW	TraesCS6B01G053100	MYB transcription factor
Manganese	2016	BLUP16	S6B_48536435	6B	48536435	A/T	T	11.5	5.4913	1.08e-06	5.96658	missense_variant	MODERATE	TraesCS6B01G071900	thionin-like protein
Magnesium	combined	CBLUP	S4A_740606543	4A	740606543	A/G	G	9.7	81.0618	1.01e-07	6.99568	upstream_gene_variant	MODIFIER	TraesCS4A01G490700	Leucine-rich repeat receptor-like protein kinase family protein, putative
Note
intergenic_region: The SNP is in an intergenic region
upstream_gene_variant: The SNP is in the upstream of a gene (default length: 5K bases)
synonymous_variant: SNP causes a codon that produces the same amino acid
missense_variant: SNP causes a codon that produces a different amino acid
stop_lost : SNP causes stop codon to be mutated into a non-stop codon
downstream_gene_variant: The SNP is in the downstream of a gene (default length: 5K bases)
splice_region_variant: A sequence variant in which a change has occurred within the region of the splice site, either within 1-3 bases of the exon or 3-8 bases of the intron.
intron_variant: SNP hits an intron
Favorable allele: allele that decreases the grain cd concentration whereas increases the concentration of useful minerals.
