# Supplementary material for: Genome-Wide Association Study Reveals Novel Genomic Regions Associated with 10 Grain Minerals in Synthetic Hexaploid Wheat
Source: Int J Mol Sci. 2018 Oct 19;19(10):3237. doi: 10.3390/ijms19103237 (PMC6214031; doi:10.3390/ijms19103237)
Supplement: Supplementary file 1 [file ijms-19-03237-s001.zip › ijms-368117-sup/Supplementaryfiles/Table S6.csv]

Table S 6. Best linear unbiased predictors obtained from 123 synthetic hexaploid wheat in 2016 (BLUP16), 2017 (BLUP17), and combined (CBLUP) experiments conducted in Konya, Turkey.
Dataset	Taxa	CA	CD	CO	CU	FE	LI	MG	MN	NI	ZN
BLUP16	MBSYN52	103.2415	0.068433	0.031423	8.8118	12.1809	0.095969	1527.71	49.7865	1.1935	28.3527
BLUP16	MBSYN121	107.4422	0.070234	0.033224	10.4488	12.9125	0.07531	1659.55	54.2474	1.0129	32.8557
BLUP16	MBSYN100	113.1678	0.069569	0.032559	8.9984	13.1243	0.12338	1628.93	51.0582	1.6792	27.0579
BLUP16	MBSYN57	102.3484	0.071393	0.034383	9.7319	14.8392	0.10022	1586.85	49.2351	1.263	31.1761
BLUP16	MBSYN55	109.6871	0.069978	0.032968	9.8373	15.0563	0.07314	1597.8	56.7069	1.0629	29.4942
BLUP16	MBSYN104	113.6584	0.070038	0.033028	10.0902	15.6748	0.095619	1726.75	56.2549	1.3045	32.5368
BLUP16	MBSYN72	106.4371	0.069458	0.032448	8.7029	18.4974	0.08082	1506.98	50.8286	1.0589	28.5134
BLUP16	MBSYN109	110.0085	0.070447	0.033437	8.1507	20.5089	0.07418	1501.46	42.7242	0.917928	26.1424
BLUP16	MBSYN43	110.442	0.068269	0.031259	7.2716	20.8359	0.10979	1543.75	52.9847	1.1969	24.3062
BLUP16	MBSYN39	111.2886	0.068539	0.031529	9.2443	22.4778	0.12694	1642.44	48.1155	1.5885	22.4023
BLUP16	MBSYN80	108.1902	0.06749	0.03048	9.1488	22.5011	0.10827	1614.23	51.2955	1.0853	28.1829
BLUP16	MBSYN131	98.1473	0.068661	0.031651	8.554	22.9734	0.12815	1477.8899	42.1252	1.0172	23.9796
BLUP16	MBSYN32	104.2757	0.068219	0.031209	7.43318	23.1383	0.10619	1478.8587	49.6976	1.0917	25.4935
BLUP16	MBSYN59	109.5021	0.069193	0.032183	8.9335	23.2143	0.08419	1595.57	46.4651	1.2088	27.5544
BLUP16	MBSYN105	106.8113	0.069885	0.032875	8.7554	23.2614	0.12697	1499.92	42.594	1.1544	25.445
BLUP16	MBSYN97	105.2266	0.06773	0.03072	8.4932	24.2537	0.08792	1461.317	47.2829	0.9599	24.9525
BLUP16	MBSYN103	107.7975	0.068701	0.031691	8.2738	25.9429	0.08258	1474.5967	46.4314	1.0957	26.3521
BLUP16	MBSYN137	103.16	0.06802	0.03101	7.46136	25.943	0.098182	1385.3669	43.8817	0.916045	25.6235
BLUP16	MBSYN54	110.9283	0.068966	0.031956	8.3824	26.4344	0.096678	1584.55	50.4479	1.00352	26.426
BLUP16	MBSYN120	101.0926	0.06891	0.0319	6.885	26.711	0.06607	1323.4441	34.0453	1.0323	22.6362
BLUP16	MBSYN108	104.5486	0.06845	0.03144	7.7452	26.8953	0.0735	1446.2026	43.0895	0.7413	26.735
BLUP16	MBSYN44	104.9784	0.069036	0.032026	7.3291	26.9921	0.1005	1450.6809	42.7963	1.00215	20.5279
BLUP16	MBSYN118	110.7429	0.069858	0.032848	9.1578	27.1544	0.07418	1513.98	47.5924	1.00824	29.5295
BLUP16	MBSYN38	103.2681	0.068287	0.031277	6.1866	27.6778	0.07004	1362.2086	39.8445	0.7861	18.8923
BLUP16	MBSYN88	103.6469	0.06763	0.03062	8.9075	27.7342	0.07691	1450.8361	47.7571	0.96655	26.6759
BLUP16	MBSYN134	107.0928	0.06694	0.02993	9.1329	27.9769	0.11615	1590.34	50.5014	1.1246	27.1695
BLUP16	MBSYN8	107.1567	0.069673	0.032663	9.0876	28.5067	0.08818	1640.88	52.4502	0.90476	29.7718
BLUP16	MBSYN117	104.4884	0.069353	0.032343	9.1626	28.7279	0.06616	1481.0207	43.6149	0.94125	27.598
BLUP16	MBSYN58	114.9546	0.070278	0.033268	9.2766	28.8455	0.10537	1681.2	46.7889	1.0035	28.4095
BLUP16	MBSYN102	103.4442	0.069392	0.032382	8.3404	28.8462	0.08411	1428.6017	45.4997	1.0826	27.2847
BLUP16	MBSYN110	103.9266	0.069166	0.032156	8.6591	29.2576	0.11899	1454.9254	42.7418	0.88772	25.5553
BLUP16	MBSYN60	113.771	0.068347	0.031337	9.4952	29.8074	0.11269	1616.67	51.0378	0.99981	29.9086
BLUP16	MBSYN12	102.4176	0.069145	0.032135	8.7604	29.9778	0.10708	1608.64	38.2015	0.7091	27.1074
BLUP16	MBSYN123	104.1036	0.069803	0.032793	8.2765	30.7775	0.08645	1380.2526	41.9848	1.2014	24.5603
BLUP16	MBSYN53	103.5326	0.06739	0.03038	6.7009	32.1263	0.10251	1415.516	45.2252	0.84413	22.5403
BLUP16	MBSYN41	116.22	0.06795	0.03094	8.6537	32.1897	0.097311	1670.43	47.8497	0.99629	24.5057
BLUP16	MBSYN140	104.0002	0.06765	0.03064	7.1471	33.0095	0.07836	1474.1961	45.4082	0.8243	24.5255
BLUP16	MBSYN51	102.3775	0.06772	0.03071	9.5888	33.3102	0.06466	1559.56	49.128	1.277	29.6999
BLUP16	MBSYN15	99.3908	0.06771	0.0307	8.2438	33.3699	0.11242	1528.79	38.6133	1.1827	24.9879
BLUP16	MBSYN22	107.1867	0.07173	0.03472	7.277	33.451	0.090673	1392.7869	43.1541	1.2767	23.8162
BLUP16	MBSYN125	104.993	0.068486	0.031476	8.56	34.2571	0.05155	1355.7314	41.29249	0.919488	23.18559
BLUP16	MBSYN111	101.3977	0.069028	0.032018	7.1808	34.2865	0.07916	1378.4464	39.6204	0.7436	23.4777
BLUP16	MBSYN101	106.9083	0.0675	0.03049	8.4153	34.8384	0.12245	1453.1683	44.4169	0.96131	27.3103
BLUP16	MBSYN96	102.792	0.0678	0.03079	9.7202	35.0401	0.093558	1401.8504	40.2687	0.7448	23.3163
BLUP16	MBSYN129	100.7293	0.0683	0.03129	7.2263	35.6397	0.06617	1312.7149	41.065	1.0825	22.3324
BLUP16	MBSYN36	108.3865	0.06769	0.03068	7.9683	35.9341	0.13562	1542.53	40.5135	0.912099	24.0728
BLUP16	MBSYN141	94.1026	0.06807	0.03106	7.1936	37.0008	0.06144	1290.16	37.5449	0.7242	23.6304
BLUP16	MBSYN40	107.8734	0.06849	0.03148	7.3258	37.039	0.10677	1396.2214	40.9031	1.2459	19.8469
BLUP16	MBSYN16	110.7086	0.069187	0.032177	7.1939	37.2399	0.08383	1491.3753	46.2497	1.4344	22.7586
BLUP16	MBSYN13	102.2239	0.06712	0.03011	8.4785	37.5104	0.08274	1550.6	42.2602	0.5412	25.4786
BLUP16	MBSYN106	109.1143	0.06801	0.031	6.8299	37.8364	0.06974	1481.307	42.9641	0.7505	24.4764
BLUP16	MBSYN49	101.1768	0.06757	0.03056	8.3379	38.4916	0.13659	1393.5672	40.9178	1.0199	25.3264
BLUP16	MBSYN91	102.4866	0.06735	0.03034	7.0484	38.8401	0.08805	1346.5108	41.5285	0.98599	20.8341
BLUP16	MBSYN124	99.9391	0.068225	0.031215	7.2506	39.4021	0.11405	1296.376	38.0432	0.85525	21.836
BLUP16	MBSYN99	103.3144	0.06795	0.03094	7.266	40.0923	0.08155	1403.9824	42.5009	0.6941	21.1941
BLUP16	MBSYN87	101.447	0.0669	0.02989	7.3454	40.1137	0.07745	1269.7	40.1006	0.6108	22.6412
BLUP16	MBSYN85	109.7866	0.06743	0.03042	9.0663	40.19055	0.08466	1505.16	49.0697	0.81885	25.6772
BLUP16	MBSYN126	104.1661	0.06788	0.03087	6.6538	40.19945	0.07702	1286.78	37.453	0.7114	19.0227
BLUP16	MBSYN25	106.8923	0.068864	0.031854	8.5107	40.31001	0.10802	1546.38	47.68	1.2955	25.3471
BLUP16	MBSYN63	105.4292	0.06831	0.0313	6.6888	40.3878	0.086	1392.7091	42.2793	0.7687	22.5907
BLUP16	MBSYN11	98.0453	0.06648	0.02947	8.2501	40.9428	0.08045	1464.2911	41.479	0.5084	25.1894
BLUP16	MBSYN20	106.2961	0.069503	0.032493	7.6581	41.5523	0.08726	1416.7573	44.9751	1.2105	22.2573
BLUP16	MBSYN62	101.7681	0.068584	0.031574	7.0741	41.6877	0.08655	1431.5132	37.5774	1.0684	23.437
BLUP16	MBSYN119	100.9046	0.068704	0.031694	6.2622	42.7904	0.07403	1262.86	36.4462	0.5292	24.2683
BLUP16	MBSYN139	95.8813	0.06785	0.03084	6.2066	43.5515	0.099129	1254.94	35.2251	0.7075	19.9051
BLUP16	MBSYN94	90.1058	0.068	0.03099	7.7614	43.8197	0.09969	1376.5139	38.713	0.7998	22.3587
BLUP16	MBSYN98	97.2421	0.06854	0.03153	6.6589	43.9811	0.10062	1345.1017	39.1065	0.89017	21.5829
BLUP16	MBSYN133	99.2443	0.06737	0.03036	6.0194	44.0516	0.08611	1274.92	40.6413	0.6829	19.1994
BLUP16	MBSYN29	101.0085	0.068502	0.031492	7.3396	44.3238	0.095307	1365.3715	39.1217	1.7654	21.7375
BLUP16	MBSYN112	99.0715	0.068219	0.031209	6.7751	44.6909	0.05833	1296.0906	33.6067	0.7406	20.6143
BLUP16	MBSYN86	96.333	0.06718	0.03017	7.1728	44.9042	0.06942	1369.6569	42.0594	0.7242	22.8937
BLUP16	MBSYN56	100.2025	0.06705	0.03004	7.5397	45.168	0.1905	1273.43	36.6155	0.7301	21.5195
BLUP16	MBSYN93	98.8959	0.069946	0.032936	7.0879	45.1974	0.11168	1295.3808	35.7683	0.84188	18.8239
BLUP16	MBSYN35	98.6371	0.06806	0.03105	6.4305	45.3507	0.07787	1275.04	38.2202	0.6426	21.4913
BLUP16	MBSYN107	109.0632	0.068642	0.031632	7.44214	45.3811	0.07626	1321.1019	40.7147	0.779	20.767
BLUP16	MBSYN114	101.5874	0.0671	0.03009	7.1536	45.8395	0.13632	1410.5615	38.8853	0.6153	20.7956
BLUP16	MBSYN23	108.322	0.068478	0.031468	7.2356	45.879	0.089915	1370.789	44.4019	1.2579	22.5059
BLUP16	MBSYN48	101.1108	0.06667	0.02966	7.1055	45.9835	0.090652	1268.62	41.4036	0.6465	21.5954
BLUP16	MBSYN130	92.6858	0.06738	0.03037	5.7666	46.0919	0.06755	1170.43	33.1527	0.90602	20.3914
BLUP16	MBSYN30	104.6318	0.068388	0.031378	6.9045	46.3933	0.10394	1404.3744	44.2492	1.407	21.4011
BLUP16	MBSYN138	100.84	0.06762	0.03061	6.4782	46.5127	0.07569	1273.5	32.5022	0.6804	21.3617
BLUP16	MBSYN45	100.9892	0.06654	0.02953	6.5573	46.5183	0.08306	1281.2	38.2375	0.7662	21.7013
BLUP16	MBSYN19	103.05041	0.069177	0.032167	6.9553	47.2983	0.07365	1302.2479	39.5157	1.9113	22.3381
BLUP16	MBSYN46	98.0806	0.06762	0.03061	6.9206	47.3774	0.07177	1257.83	34.8038	0.6664	21.4781
BLUP16	MBSYN71	106.3931	0.06737	0.03036	7.1485	47.7163	0.07278	1425.217	44.1474	0.7365	21.6118
BLUP16	MBSYN74	109.9008	0.06754	0.03053	7.3778	47.9023	0.14239	1394.0866	42.5581	0.88706	21.5419
BLUP16	MBSYN92	103.01726	0.06768	0.03067	6.7617	48.1911	0.08005	1344.9033	39.958	0.6689	19.6736
BLUP16	MBSYN115	96.8614	0.068278	0.031268	4.9437	48.2252	0.09189	1309.1708	33.3708	0.88073	17.8002
BLUP16	MBSYN33	98.7631	0.068407	0.031397	6.2739	48.5645	0.08452	1307.3677	39.0284	0.87187	19.8993
BLUP16	MBSYN17	105.3972	0.068372	0.031362	6.6466	48.5761	0.10765	1271.12	39.9014	1.1009	20.112
BLUP16	MBSYN27	103.1593	0.06775	0.03074	7.314	48.6667	0.097045	1390.388	40.2775	0.90422	22.3414
BLUP16	MBSYN65	109.2097	0.068214	0.031204	7.2976	49.0113	0.08942	1433.235	41.9229	0.7832	23.8981
BLUP16	MBSYN67	100.592	0.068842	0.031832	7.1221	49.2948	0.06805	1390.2892	39.8526	0.89967	24.0702
BLUP16	MBSYN61	102.4168	0.06764	0.03063	8.6746	49.9351	0.05367	1400.8808	38.4586	0.742	24.064
BLUP16	MBSYN4	102.52	0.06787	0.03086	6.6136	50.6065	0.08719	1382.2424	37.721	0.7041	21.2334
BLUP16	MBSYN136	97.9798	0.06731	0.0303	6.654	51.2993	0.11254	1240.66	37.0564	0.7213	19.506
BLUP16	MBSYN68	106.1782	0.068788	0.031778	7.5313	51.6881	0.06191	1387.5992	40.2534	0.6205	23.2385
BLUP16	MBSYN31	110.586	0.0678	0.03079	6.65	51.9469	0.091444	1353.0644	43.2015	0.89314	20.3146
BLUP16	MBSYN82	97.614	0.06649	0.02948	6.9398	51.9954	0.0617	1282.8	38.0776	0.6884	21.6264
BLUP16	MBSYN76	98.9382	0.06758	0.03057	6.644	52.2861	0.06804	1254.71	35.8336	0.7708	18.9842
BLUP16	MBSYN7	100.8037	0.0676	0.03059	6.7129	52.6088	0.06488	1343.8362	37.8373	0.4832	21.7914
BLUP16	MBSYN66	101.1177	0.068439	0.031429	6.9432	53.26	0.08143	1347.9792	37.7307	0.911426	22.9841
BLUP16	MBSYN73	101.823	0.06796	0.03095	7.7058	53.2816	0.06897	1347.4225	38.7652	0.6626	22.6605
BLUP16	MBSYN50	91.8607	0.06629	0.02928	6.7505	53.3899	0.092663	1134.39	28.8578	0.5841	19.9267
BLUP16	MBSYN69	104.3783	0.06702	0.03001	7.2729	53.5626	0.095394	1313.7746	38.7524	0.7504	23.02522
BLUP16	MBSYN26	97.9261	0.06789	0.03088	6.9091	53.796	0.092473	1309.9403	36.4624	1.337	21.0514
BLUP16	MBSYN83	100.9325	0.06783	0.03082	6.9572	54.0029	0.1343	1346.3166	36.807	1.0837	22.1927
BLUP16	MBSYN6	98.3307	0.06734	0.03033	7.2883	54.0914	0.06769	1314.0852	35.892	0.7078	22.1284
BLUP16	MBSYN75	98.7354	0.06727	0.03026	7.0195	54.6078	0.06475	1318.6819	39.1451	0.6075	21.4452
BLUP16	MBSYN128	100.643	0.06816491	0.03115491	5.9642	54.7638	0.06334	1190.57	36.2554	0.86277	15.6908
BLUP16	MBSYN14	101.1683	0.06665	0.02964	7.0635	55.3313	0.08304	1346.5984	37.6991	0.6776	22.4126
BLUP16	MBSYN90	97.6321	0.06681	0.0298	5.8492	55.401	0.05961	1129.19	30.8506	0.71	18.3871
BLUP16	MBSYN81	102.0498	0.06712	0.03011	6.5528	56.1747	0.07535	1296.9135	34.328	0.7285	19.6349
BLUP16	MBSYN70	98.2459	0.06748	0.03047	5.9555	56.5489	0.07657	1219.91	33.6678	0.684	21.4514
BLUP16	MBSYN89	100.5556	0.067	0.02999	5.8317	56.8088	0.0651	1182.27	38.0019	0.5471	19.4494
BLUP16	MBSYN21	98.2574	0.068511	0.031501	7.43391	57.8204	0.06562	1146.92	35.2317	1.2527	19.0613
BLUP16	MBSYN78	99.1943	0.06729	0.03028	5.5479	59.0923	0.08641	1228.71	34.9031	0.6913	17.0862
BLUP16	MBSYN77	97.6186	0.069497	0.032487	5.7478	59.6059	0.08542	1231.63	35.2915	0.81261	18.6956
BLUP16	MBSYN79	100.4899	0.06669	0.02968	6.5683	60.0159	0.12755	1298.2646	32.6711	0.8073	18.4553
BLUP16	MBSYN135	100.4207	0.06678	0.02977	5.4232	62.0862	0.11449	1253.95	30.6807	0.6099	15.6315
BLUP16	MBSYN9	97.187	0.06696	0.02995	7.3351	65.5819	0.07385	1335.9242	37.2417	0.5796	21.03
BLUP16	MBSYN24	95.4881	0.06688	0.02987	6.0305	67.7021	0.06888	1158.32	33.8889	0.6919	18.2984
BLUP16	MBSYN84	91.2579	0.06611	0.0291	4.3924	76.745	0.07148	1041.49	28.0178	0.3968	14.2507
BLUP17	MBSYN4	40.2773	0.05768	0.01791	4.5978	29.8811	0.48143	1204.18	36.3768	0.47429	18.7074
BLUP17	MBSYN6	45.5756	0.06424	0.019362	6.145	38.9641	0.53746	1479.7663	44.3874	0.49348	22.8026
BLUP17	MBSYN7	39.6264	0.06185	0.01846	4.7942	35.6264	0.49536	1251.34	37.8064	0.4752	20.6981
BLUP17	MBSYN8	35.201	0.05238	0.01723	4.0242	24.6942	0.3213	984.28	30.888	0.3509	21.8356
BLUP17	MBSYN9	44.5108	0.072665	0.020651	6.344	42.7945	0.7882	1600.77	49.4343	0.6383	21.8046
BLUP17	MBSYN11	39.0718	0.072377	0.01891	5.68727	37.6795	0.4212	1325.12	41.114	0.44216	23.4153
BLUP17	MBSYN12	45.3034	0.06153	0.0182	5.438	35.8016	0.47435	1337.12	38.6126	0.43518	24.0932
BLUP17	MBSYN13	41.2148	0.06171	0.01884	5.3125	34.9146	0.4123	1321.45	41.354	0.43079	21.9772
BLUP17	MBSYN14	41.9472	0.06585	0.01789	5.4005	35.1867	0.47803	1417.7774	39.5416	0.44089	22.785
BLUP17	MBSYN15	36.9831	0.06225	0.01872	5.1601	37.0122	0.4648	1323.18	37.7703	0.44856	21.8624
BLUP17	MBSYN16	50.4643	0.067758	0.019955	6.1135	41.54	0.6966	1750.43	51.1535	0.55562	23.6288
BLUP17	MBSYN17	38.7186	0.06184	0.01851	4.9021	35.1317	0.57751	1149.72	37.0559	0.44018	14.2915
BLUP17	MBSYN19	39.5739	0.06339	0.01817	5.5881	34.9423	0.3455	1329.82	42.7466	0.51166	20.6684
BLUP17	MBSYN20	47.7848	0.0624	0.019125	6.4832	38.2637	0.532284	1563.58	49.8426	0.6662	22.8232
BLUP17	MBSYN21	43.7052	0.06143	0.01884	5.67534	36.104	0.46096	1424.2358	38.1252	0.53623	17.3084
BLUP17	MBSYN22	54.6951	0.068003	0.01882	7.6151	50.1718	0.49662	1881.55	58.7721	0.54363	28.908
BLUP17	MBSYN23	44.6684	0.067968	0.01823	5.3214	36.7078	0.58843	1515.746	47.9612	0.44674	23.4281
BLUP17	MBSYN24	45.5657	0.066921	0.0187	5.6171	36.2469	0.50026	1431.7963	48.5439	0.4999	18.4022
BLUP17	MBSYN25	41.2842	0.066491	0.0184	5.733	36.1313	0.4145	1388.7575	42.5829	0.56378	23.6525
BLUP17	MBSYN26	43.0466	0.06466	0.018981221	6.1215	42.0128	0.46993	1515.4496	48.0072	0.57928	21.4251
BLUP17	MBSYN27	45.2017	0.066168	0.01863	5.81444	38.46477	0.531097	1463.3668	43.113	0.45841	22.7568
BLUP17	MBSYN29	41.0865	0.05985	0.01892	5.8709	39.4235	0.627	1359.9326	41.4903	0.54177	20.2585
BLUP17	MBSYN30	45.523	0.067073	0.01878	6.0697	44.4692	0.6296	1715.31	49.596	0.5812	23.2265
BLUP17	MBSYN31	37.1874	0.06307	0.01813	4.4493	32.9404	0.44911	1187.71	38.9743	0.41883	17.671
BLUP17	MBSYN32	38.6758	0.06136	0.01792	4.6784	29.6676	0.3946	1179.74	35.1763	0.7489	21.4492
BLUP17	MBSYN33	42.304	0.068094	0.019418	5.0354	34.1291	0.4103	1341.47	43.4677	0.490768	20.9977
BLUP17	MBSYN35	45.2801	0.06569	0.019514	5.3796	37.2289	0.51562	1475.2094	52.675	0.38188	24.2147
BLUP17	MBSYN36	46.6314	0.06892	0.01791	5.8325	36.1476	0.55922	1498.2386	43.2788	0.38842	25.3906
BLUP17	MBSYN38	43.5245	0.06293	0.019228	5.4267	38.2938	0.48676	1468.6096	47.6039	0.46862	20.3647
BLUP17	MBSYN39	46.5866	0.069155	0.023608	6.4912	40.251	0.55802	1575.52	47.0817	0.5457	25.6711
BLUP17	MBSYN40	38.7789	0.05919	0.01879	5.217	34.3872	0.48542	1284.18	36.7368	0.481684	20.013
BLUP17	MBSYN41	42.3546	0.06376	0.019472	5.5773	39.0069	0.47274	1479.6289	47.3511	0.42859	24.7599
BLUP17	MBSYN43	46.435	0.068845	0.019464	5.73641	42.5175	0.50572	1573.67	54.4586	0.489315	27.766
BLUP17	MBSYN44	40.6784	0.06525	0.01808	5.2279	35.056	0.44017	1333.46	41.7755	0.3752	21.4049
BLUP17	MBSYN45	43.7205	0.06293	0.01839	5.4148	38.0804	0.4014	1502.9177	44.7181	0.47361	25.8197
BLUP17	MBSYN46	46.447	0.066328	0.019835	5.9782	42.1999	0.51024	1546.647	43.8211	0.6069	22.8975
BLUP17	MBSYN48	40.1439	0.066237	0.01891	5.3454	33.7219	0.50725	1277.41	41.8277	0.3568	20.3959
BLUP17	MBSYN49	41.2538	0.06184	0.01847	5.2421	33.516	0.55273	1254.96	40.6832	0.47286	23.3189
BLUP17	MBSYN50	40.8304	0.06132	0.01785	4.9567	28.7845	0.59145	1144.64	31.7045	0.4194	17.9158
BLUP17	MBSYN51	44.9774	0.05969	0.01878	5.6176	38.249	0.58347	1503.6848	43.4592	0.47392	27.522
BLUP17	MBSYN52	45.8725	0.07007	0.01842	6.8479	47.2099	0.49289	1689.37	53.3738	0.45234	33.1627
BLUP17	MBSYN53	44.4294	0.06017	0.0189	5.1302	42.7773	0.58186	1385.0103	42.3999	0.52047	23.0395
BLUP17	MBSYN54	45.3001	0.06266	0.01896	4.997	35.0281	0.48369	1465.4984	43.095	0.49502	24.5074
BLUP17	MBSYN55	49.1098	0.06932	0.01852	6.8226	43.5703	0.4707	1752.38	56.077	0.5058	33.6671
BLUP17	MBSYN56	41.9158	0.06341	0.01862	5.5717	30.9771	0.6861	1204.62	36.0455	0.42729	20.302
BLUP17	MBSYN57	45.8844	0.074161	0.01895	5.7594	37.9135	0.53806	1537.3584	46.8509	0.5566	30.2123
BLUP17	MBSYN58	43.6681	0.069706	0.01894	5.5252	34.4391	0.55669	1490.4746	41.475	0.47111	28.4001
BLUP17	MBSYN59	46.6541	0.068702	0.01814	5.5286	37.9855	0.51786	1476.3239	41.4789	0.41568	26.3546
BLUP17	MBSYN60	52.4964	0.07496	0.020235	7.7716	48.4915	0.6218	1946.77	57.5628	0.6826	31.9348
BLUP17	MBSYN61	41.7436	0.05972	0.01797	5.0498	33.6726	0.3931	1275.64	37.101	0.44856	21.1108
BLUP17	MBSYN62	42.3661	0.06417	0.01867	5.2765	39.2793	0.6726	1522.0086	42.082	0.6229	21.3623
BLUP17	MBSYN63	66.8256	0.09297	0.01886	8.0021	60.5059	0.7025	1911.15	54.6333	0.51148	30.2439
BLUP17	MBSYN65	58.126	0.07462	0.01998	7.4598	49.6411	0.6725	1921.37	58.8488	0.57847	26.8416
BLUP17	MBSYN66	40.9601	0.06172	0.01844	4.892	35.0635	0.56681	1297.53	37.289	0.54157	19.2167
BLUP17	MBSYN67	42.4699	0.06025	0.01886	5.0934	35.8197	0.4222	1409.63	42.653	0.47741	21.6544
BLUP17	MBSYN68	43.2019	0.0645	0.019197	5.725292	34.9831	0.3818	1424.6297	41.9645	0.50006	21.4925
BLUP17	MBSYN69	48.3229	0.066594	0.01811	5.8939	35.0021	0.58535	1374.4182	40.7918	0.43263	21.5738
BLUP17	MBSYN70	51.8155	0.071635	0.019937	6.2347	39.0834	0.57161	1607.87	45.8537	0.54724	22.0198
BLUP17	MBSYN71	38.1974	0.0626	0.01811	4.8063	31.3964	0.48679	1252.51	38.4792	0.42817	19.297
BLUP17	MBSYN72	47.4136	0.06775	0.01827	6.645	43.6097	0.49611	1577.24	51.9418	0.52473	31.4287
BLUP17	MBSYN73	43.6358	0.06333	0.01893	5.78448	36.4835	0.3963	1353.84	41.125	0.43024	19.9397
BLUP17	MBSYN74	47.3523	0.06487	0.019248	5.723694	38.408	0.8703	1495.3945	45.4889	0.47219	19.5585
BLUP17	MBSYN75	45.2882	0.0643	0.020049	5.4863	37.8019	0.3869	1414.9333	45.1835	0.46112	20.5949
BLUP17	MBSYN76	39.8827	0.05958	0.01762	4.7545	30.4819	0.42362	1242.39	35.9034	0.39294	17.487
BLUP17	MBSYN77	40.7682	0.06339	0.0189	5.0569	35.0134	0.48993	1400.689	42.3147	0.5555	17.3841
BLUP17	MBSYN78	42.8042	0.067655	0.01872	5.63399	39.0083	0.43434	1423.8449	46.8546	0.43864	19.2941
BLUP17	MBSYN79	45.3381	0.06264	0.01823	5.3821	35.2463	0.7246	1373.8683	36.911	0.43109	15.8584
BLUP17	MBSYN80	45.7312	0.069237	0.01824	6.1102	41.6547	0.44342	1559.94	45.8967	0.46499	26.4129
BLUP17	MBSYN81	42.5846	0.06009	0.01868	5.0463	32.5939	0.3815	1195.59	33.8293	0.44449	17.3135
BLUP17	MBSYN82	36.4622	0.05864	0.01785	5.0714	31.7556	0.3026	1226.37	38.9106	0.45267	19.1996
BLUP17	MBSYN83	42.9183	0.06427	0.01839	4.8904	29.3988	0.7023	1400.6568	37.1833	0.47221	20.2723
BLUP17	MBSYN84	36.675	0.06349	0.01885	4.452	34.1068	0.47067	1084.79	36.4086	0.42356	11.6746
BLUP17	MBSYN85	47.6796	0.070307	0.019626	6.1198	39.3689	0.7129	1570.64	48.0396	0.52406	23.7988
BLUP17	MBSYN86	42.0465	0.06351	0.01813	5.0199	33.8138	0.58901	1309.49	41.4306	0.39708	19.9835
BLUP17	MBSYN87	47.4102	0.066863	0.01864	5.65206	39.4854	0.4887	1504.2002	49.8439	0.3523	22.903
BLUP17	MBSYN88	45.8773	0.06134	0.01879	6.3151	45.8923	0.47159	1708.47	49.6138	0.45303	33.7435
BLUP17	MBSYN89	40.1296	0.06214	0.01807	4.3305	33.0215	0.3693	1246.14	40.9591	0.3785	19.9725
BLUP17	MBSYN90	40.0277	0.06255	0.01885	5.0018	34.3183	0.3915	1235.11	37.0312	0.47189	17.3343
BLUP17	MBSYN91	44.1604	0.06371	0.0189	5.0265	36.2861	0.532582	1365.2375	42.2549	0.3446	20.0609
BLUP17	MBSYN92	45.9983	0.0617	0.019006	5.4069	34.6152	0.52678	1499.6392	47.3956	0.41697	20.2647
BLUP17	MBSYN93	40.4301	0.06108	0.019367	5.4761	36.8344	0.46661	1308.24	41.2332	0.41838	18.6169
BLUP17	MBSYN94	40.8043	0.067579	0.019158	5.4827	38.1209	0.5033	1392.5376	41.9016	0.49309	22.3064
BLUP17	MBSYN96	48.9052	0.07806	0.019609	7.4563	50.3429	0.47861	1703.52	53.5651	0.48748	26.9537
BLUP17	MBSYN97	54.4922	0.069406	0.019327	7.6284	56.0152	0.47251	1739.78	60.0237	0.55835	29.5708
BLUP17	MBSYN98	46.5975	0.069523	0.01905	6.1991	42.5151	0.61766	1604.79	49.821	0.51675	25.4197
BLUP17	MBSYN99	42.0929	0.05917	0.019553	5.74242	40.361	0.49082	1525.6703	46.2151	0.5043	22.4859
BLUP17	MBSYN100	56.9407	0.073863	0.022638	7.0068	50.3834	0.8894	1929.68	58.2913	0.6673	30.1983
BLUP17	MBSYN101	52.3108	0.06443	0.01882	6.3414	44.432	0.7047	1621.4	52.2072	0.45501	28.6088
BLUP17	MBSYN102	42.7964	0.06587	0.019493	5.9915	41.7337	0.4201	1434.7624	48.8094	0.4534	26.9931
BLUP17	MBSYN103	47.4733	0.072117	0.01812	7.1812	53.0198	0.43735	1800.56	63.5605	0.4622	34.4691
BLUP17	MBSYN104	49.7475	0.07096	0.019288	5.9407	38.7623	0.6402	1676.53	47.7843	0.6497	32.5764
BLUP17	MBSYN105	40.3378	0.06437	0.01894	5.1063	35.9683	0.6785	1307.57	36.2675	0.483037	22.2674
BLUP17	MBSYN106	40.045	0.065987	0.01857	4.4846	37.1402	0.44209	1256	35.6168	0.361	22.7785
BLUP17	MBSYN107	42.3592	0.06276	0.019085	5.5547	36.0356	0.6147	1394.6977	43.851	0.42441	20.7981
BLUP17	MBSYN108	45.2013	0.06585	0.019967	5.1321	38.8015	0.6776	1521.389	47.6542	0.46658	24.0813
BLUP17	MBSYN109	47.4868	0.070501	0.020841	5.9995	42.8686	0.57978	1530.8413	42.659	0.50968	27.5089
BLUP17	MBSYN110	50.1634	0.07703	0.019112	7.2535	42.7721	0.6871	1682.45	52.3669	0.601	27.6342
BLUP17	MBSYN111	42.3637	0.067343	0.019008	5.1749	34.6078	0.419	1313.45	41.0213	0.40873	23.5471
BLUP17	MBSYN112	45.5205	0.073949	0.01864	6.7245	41.7607	0.3951	1617.29	49.3483	0.44399	24.499
BLUP17	MBSYN114	41.8765	0.0633	0.01847	4.9438	33.9839	0.49472	1350.45	41.2355	0.371	19.96
BLUP17	MBSYN115	49.9824	0.06539	0.019503	5.9223	43.1049	0.46774	1673.09	46.8818	0.49232	21.0836
BLUP17	MBSYN117	54.9036	0.075744	0.019361	8.0862	49.1362	0.51162	1963.01	63.9201	0.52458	32.5751
BLUP17	MBSYN118	44.8617	0.068303	0.019256	6.5978	40.4437	0.55418	1547.7096	48.2533	0.485576	28.3595
BLUP17	MBSYN119	40.4779	0.06168	0.020975	5.67949	38.8083	0.51947	1416.6147	43.5172	0.43315	23.0967
BLUP17	MBSYN120	40.4712	0.06417	0.01873	5.1974	37.5926	0.50142	1341.01	37.8815	0.54602	22.1258
BLUP17	MBSYN121	49.2195	0.069661	0.02056	7.5179	47.9802	0.6338	1806.42	59.7692	0.55231	33.0278
BLUP17	MBSYN123	39.2495	0.06302	0.019922	5.62145	39.5326	0.6677	1378.1844	46.2827	0.51263	22.5045
BLUP17	MBSYN124	40.2427	0.066544	0.01812	5.5851	33.814	0.6966	1300.7	39.8118	0.40932	19.8572
BLUP17	MBSYN125	44.32822	0.06467	0.01787	5.8692	35.5458	0.43154	1424.6772	45.9202	0.44277	22.8282
BLUP17	MBSYN126	44.772	0.06231	0.01875	5.5505	38.60127	0.50804	1392.1251	43.434	0.44104	17.28
BLUP17	MBSYN128	40.1693	0.05797	0.0178	4.7716	28.7494	0.45934	1155.71	37.1687	0.38603	14.3316
BLUP17	MBSYN129	38.9941	0.06442	0.01866	5.2235	36.2806	0.42537	1247.64	37.6716	0.45513	20.9186
BLUP17	MBSYN130	48.9745	0.08101	0.0188	6.8643	46.3237	0.4509	1688.14	54.3349	0.50541	24.146
BLUP17	MBSYN131	42.9989	0.069016	0.01916	5.63448	38.134	0.55746	1503.4577	46.9644	0.53377	22.547
BLUP17	MBSYN133	42.3654	0.071301	0.023664	5.3905	38.6753	0.6979	1409.5429	49.1663	0.483852	19.3273
BLUP17	MBSYN134	45.5647	0.071672	0.020193	6.6678	44.1817	0.647	1685.2	52.9527	0.56979	30.9536
BLUP17	MBSYN135	46.8842	0.05781	0.019189	5.4527	37.1409	0.4325	1445.3508	47.222	0.38478	16.3994
BLUP17	MBSYN136	43.4191	0.07034	0.019101	5.0165	35.1208	0.46976	1335.98	44.5541	0.42317	19.0042
BLUP17	MBSYN137	44.39703	0.070167	0.0189	6.545	44.7536	0.46889	1609.34	58.4793	0.50675	26.8225
BLUP17	MBSYN138	45.7165	0.06339	0.019315	5.74262	39.1185	0.48237	1474.4829	43.7164	0.50809	20.3084
BLUP17	MBSYN139	38.3885	0.06512	0.01783	4.9082	31.1732	0.54935	1247.66	36.6865	0.41522	17.2278
BLUP17	MBSYN140	44.1832	0.068625	0.019426	5.80116	44.8203	0.49878	1700.81	50.1332	0.55018	24.3345
BLUP17	MBSYN141	46.1232	0.070735	0.01856	6.25	42.4355	0.44567	1505.5908	50.4821	0.3472	24.8531
CBLUP	MBSYN38	74.0243	0.06536	0.02666	6.0021	39.0397	0.29215	1417.8017	43.5802	0.6586	21.2976
CBLUP	MBSYN39	80.1023	0.070152	0.031118	7.5457	39.7177	0.32345	1592.45	46.4287	0.9187	24.4997
CBLUP	MBSYN32	72.4421	0.06631	0.02518	6.1113	34.8329	0.28307	1359.8456	42.1066	0.9035	22.0066
CBLUP	MBSYN33	70.5312	0.067105	0.0269	5.8606	32.2964	0.27498	1340.9269	41.4879	0.68982	21.7988
CBLUP	MBSYN30	75.0963	0.068002	0.02552	6.4923	44.2092	0.33977	1529.37	46.0918	0.8804	23.6016
CBLUP	MBSYN31	75.5749	0.06571	0.02452	5.7122	33.3553	0.2845	1291.35	40.9173	0.65081	20.3658
CBLUP	MBSYN36	78.518	0.069638	0.02466	6.8447	35.3917	0.32118	1524.6355	42.0325	0.64468	24.03
CBLUP	MBSYN35	71.4498	0.06628	0.026701	6.0444	35.3712	0.30429	1373.9538	45.3217	0.5659	23.8094
CBLUP	MBSYN49	71.8178	0.0662	0.02522	6.68781	33.9963	0.32171	1344.5478	40.7133	0.72238	22.4006
CBLUP	MBSYN43	79.5411	0.069746	0.026866	6.52556	43.5136	0.30629	1547.85	51.6206	0.7817	25.5711
CBLUP	MBSYN44	74.2019	0.0672	0.026239	6.3021	36.31	0.28401	1400.0074	41.8402	0.67181	21.9074
CBLUP	MBSYN41	82.1799	0.068128	0.026683	6.9156	40.2383	0.29254	1569.49	46.5615	0.69294	23.6377
CBLUP	MBSYN48	71.4519	0.067088	0.02485	6.2355	33.2173	0.30146	1288.3	41.3229	0.5608	20.7783
CBLUP	MBSYN45	72.8183	0.06588	0.02416	6.1425	37.9034	0.27188	1394.7167	41.6721	0.6548	24.5716
CBLUP	MBSYN46	72.0125	0.06591	0.02657	6.4524	41.0807	0.30213	1398.9698	39.7922	0.6829	22.4703
CBLUP	MBSYN40	75.4197	0.06427	0.026398	6.264	35.0906	0.29879	1354.3922	38.8766	0.78851	20.8636
CBLUP	MBSYN137	73.411	0.069188	0.026114	6.999	46.7125	0.29514	1487.4456	50.9215	0.71411	25.4131
CBLUP	MBSYN138	72.0261	0.06495	0.02615	6.3229	37.7791	0.2975	1380.5937	39.8617	0.6334	21.7889
CBLUP	MBSYN135	73.1293	0.06292	0.02531	5.7404	38.395	0.28636	1350.7483	40.2704	0.5699	19.5562
CBLUP	MBSYN136	69.5417	0.067257	0.02571	6.0139	36.1412	0.29519	1300.59	41.6568	0.6145	20.734
CBLUP	MBSYN139	66.257	0.06612	0.02496	5.836	32.0029	0.315751	1270.58	37.3648	0.59805	19.6671
CBLUP	MBSYN54	79.5696	0.067339	0.02703	6.59325	36.152	0.29777	1516.8955	45.3781	0.72698	22.918
CBLUP	MBSYN55	80.0954	0.069303	0.027482	7.9528	43.8396	0.29063	1646.92	53.7932	0.75188	28.7805
CBLUP	MBSYN52	74.6783	0.069827	0.025952	7.5634	47.0101	0.29913	1586.95	49.8777	0.75805	28.7239
CBLUP	MBSYN53	74.9605	0.06378	0.02556	6.0229	46.0777	0.32127	1404.7537	42.9729	0.69467	22.3623
CBLUP	MBSYN58	81.4422	0.069319	0.028169	7.176	35.4122	0.32015	1574.52	43.2563	0.71835	25.146
CBLUP	MBSYN59	79.1247	0.068735	0.026545	6.9974	40.1496	0.30623	1531.33	43.16267	0.7519	24.0068
CBLUP	MBSYN56	70.9503	0.06609	0.02486	6.57009	28.1367	0.36946	1269.29	37.2683	0.60821	21.3564
CBLUP	MBSYN57	73.8444	0.069115	0.029212	7.3934	38.7761	0.314071	1551.26	46.7781	0.8341	26.4385
CBLUP	MBSYN50	65.6649	0.0642	0.02346	5.9868	28.7593	0.32696	1173.36	32.0047	0.5683	19.333
CBLUP	MBSYN51	74.2419	0.06657	0.02568	7.3067	40.0913	0.32105	1525.5494	44.9681	0.7964	24.5063
CBLUP	MBSYN140	74.0901	0.068807	0.026342	6.56844	47.5134	0.29986	1570.01	47.4124	0.704459	23.6135
CBLUP	MBSYN141	67.6105	0.068071	0.025809	6.7723	41.036	0.28443	1397.3395	44.7692	0.5864	24.5984
CBLUP	MBSYN65	82.6456	0.070241	0.02525	7.2665	49.1432	0.34894	1633.81	49.6948	0.71053	26.0962
CBLUP	MBSYN66	71.0394	0.065	0.02387	6.0272	34.5061	0.31992	1335.5983	38.2378	0.73275	20.9555
CBLUP	MBSYN63	83.5319	0.074316	0.02421	7.3206	58.8284	0.35583	1610.92	47.8998	0.67839	28.5259
CBLUP	MBSYN69	75.431	0.06638	0.0222	6.605241	35.0408	0.32951	1349.3736	40.2397	0.6328	22.4112
CBLUP	MBSYN67	71.5999	0.06399	0.02474	6.2021	37.5081	0.27526	1397.3818	41.3635	0.700452	22.1105
CBLUP	MBSYN68	75.1744	0.06643	0.0249	6.62655	35.707	0.26478	1408.5338	41.3556	0.62845	22.5111
CBLUP	MBSYN61	72.2124	0.06325	0.02272	6.7408	35.906	0.26616	1347.9953	38.2768	0.63817	21.7473
CBLUP	MBSYN62	72.1221	0.06641	0.02425	6.2457	40.4946	0.34713	1466.7694	40.2287	0.8183	22.1495
CBLUP	MBSYN60	83.5246	0.070593	0.0256	8.201	49.7793	0.33491	1733.8	52.4533	0.8262	28.6606
CBLUP	MBSYN115	71.4355	0.06511	0.026953	5.8545	42.4538	0.29326	1474.7948	41.472	0.69501	22.4679
CBLUP	MBSYN114	71.2989	0.06543	0.02488	6.1843	35.1718	0.30631	1387.0828	40.7706	0.5581	21.2849
CBLUP	MBSYN119	70.6859	0.06456	0.028807	6.1575	40.8701	0.3038	1342.1253	40.8398	0.5641	22.94585
CBLUP	MBSYN117	78.062	0.070825	0.027805	8.3244	49.4268	0.30186	1683.36	53.3027	0.72605	29.0263
CBLUP	MBSYN118	78.7123	0.068986	0.028214	7.6268	45.7393	0.31607	1520.5337	47.2918	0.72491	25.5006
CBLUP	MBSYN123	71.8688	0.06361	0.028779	6.8986	39.1428	0.34755	1392.4562	44.6004	0.79105	22.6731
CBLUP	MBSYN120	70.3515	0.06532	0.0268	6.2051	39.1585	0.30039	1346.1594	37.6313	0.76493	22.7364
CBLUP	MBSYN121	78.2841	0.070786	0.029829	8.4502	49.6766	0.33556	1693.63	54.9521	0.76006	28.4911
CBLUP	MBSYN126	74.1439	0.06502	0.02587	6.2616	37.3264	0.30182	1352.1414	41.4575	0.61622	20.0412
CBLUP	MBSYN124	69.8531	0.06666	0.02559	6.4672	33.1715	0.3596	1317.24	40.0106	0.6466	21.3384
CBLUP	MBSYN125	74.2248	0.06649	0.02557	7.089	35.9732	0.27717	1396.4989	43.9148	0.68189	22.9195
CBLUP	MBSYN128	70.35	0.06346	0.02523	5.6806	31.1516	0.28471	1199.23	37.8203	0.64004	18.0319
CBLUP	MBSYN129	70.1389	0.06656	0.026223	6.3218	40.7904	0.27865	1300.32	39.9455	0.73572	21.5205
CBLUP	MBSYN130	67.9613	0.072062	0.02546	6.52013	44.2757	0.28601	1415.3391	44.8072	0.69539	24.5172
CBLUP	MBSYN133	70.0736	0.068594	0.030242	6.003	39.7881	0.35498	1354.93	45.3125	0.62976	21.3183
CBLUP	MBSYN134	76.2745	0.072097	0.026416	7.6585	45.5864	0.34741	1616.69	50.7326	0.7985	27.9793
CBLUP	MBSYN131	69.6028	0.069504	0.026984	6.9529	40.6227	0.3206	1488.4459	44.8716	0.74904	23.03247
CBLUP	MBSYN19	71.7625	0.06687	0.02565	6.3638	35.9447	0.25537	1326.4307	41.421	0.9925	21.5447
CBLUP	MBSYN16	80.4361	0.068224	0.027475	6.63667	41.3779	0.35649	1587.72	47.6083	0.8701	24.024
CBLUP	MBSYN17	72.7213	0.06552	0.02523	5.8699	37.7651	0.31996	1236.65	38.9067	0.72649	18.9125
CBLUP	MBSYN11	68.3047	0.068938	0.02393	6.8695	38.6084	0.27869	1402.2305	41.2744	0.5579	23.3353
CBLUP	MBSYN14	71.6086	0.06584	0.0231	6.288	35.6674	0.29256	1384.5092	39.1794	0.6091	23.2109
CBLUP	MBSYN15	68.7504	0.06569	0.02498	6.57246	41.9198	0.28774	1427.461	38.445	0.75765	22.1716
CBLUP	MBSYN12	73.725241	0.067	0.02571	6.9	40.9317	0.29635	1472.0793	38.7255	0.61333	23.4121
CBLUP	MBSYN13	71.6537	0.06598	0.02444	6.7383	35.9492	0.27643	1436.1519	41.5432	0.5562	22.2494
CBLUP	MBSYN100	85.2859	0.070955	0.031187	7.6956	51.5443	0.4116	1736.07	52.9474	1.0046	26.9002
CBLUP	MBSYN101	80.3807	0.067774	0.02559	7.181	45.1891	0.35245	1522.4738	47.3901	0.701252	25.5699
CBLUP	MBSYN29	71.1141	0.06577	0.025865	6.57731	40.9172	0.32776	1367.7274	40.4392	0.9903	21.7382
CBLUP	MBSYN104	82.6751	0.069158	0.028336	7.5976	41.1615	0.34117	1679.63	50.1091	0.8812	27.9165
CBLUP	MBSYN105	75.0543	0.06653	0.027889	6.7634	40.4111	0.35376	1417.7798	39.6337	0.77018	21.7149
CBLUP	MBSYN27	73.71573	0.06678	0.02487	6.54307	38.8373	0.309626	1422.0954	41.7056	0.67914	23.6112
CBLUP	MBSYN102	73.730273	0.067813	0.027966	7.0141	42.3664	0.27594	1436.0104	46.5312	0.73536	24.7732
CBLUP	MBSYN103	78.1528	0.068982	0.025959	7.5436	52.1458	0.28128	1612.18	53.789	0.73734	30.0489
CBLUP	MBSYN108	75.5774	0.06681	0.027528	6.4024	44.2477	0.34798	1476.2144	45.0659	0.64114	22.2348
CBLUP	MBSYN109	79.6261	0.068347	0.030297	6.9514	46.8811	0.31771	1511.1179	42.5276	0.7108	25.0788
CBLUP	MBSYN106	76.2911	0.06603	0.025785	5.8252	38.9221	0.28226	1387.5182	39.5517	0.59862	22.0482
CBLUP	MBSYN107	77.4445	0.0651	0.026944	6.4934	38.3425	0.33016	1368.7528	42.4784	0.63546	21.4116
CBLUP	MBSYN21	70.4628	0.06613	0.02578	6.4856	37.1484	0.28711	1287.31	37.3846	0.8119	19.963
CBLUP	MBSYN22	80.0938	0.070141	0.028922	7.3159	47.7482	0.30025	1585.86	49.6273	0.8299	26.2047
CBLUP	MBSYN20	76.9278	0.06604	0.026907	6.9735	36.9005	0.307569	1479.1975	46.7216	0.8613	23.5901
CBLUP	MBSYN25	74.7667	0.069031	0.02561	6.9364	37.3702	0.27762	1463.3616	44.0502	0.8379	23.4118
CBLUP	MBSYN26	70.1191	0.06587	0.02534	6.4955	42.8755	0.29326	1403.7755	42.3747	0.8586	22.6031
CBLUP	MBSYN23	77.171	0.068631	0.025	6.2345	37.5668	0.32358	1430.7878	45.384	0.76851	23.4208
CBLUP	MBSYN24	68.9153	0.06634	0.02409	6.0388	34.2188	0.29948	1306.9	41.9781	0.63588	21.019
CBLUP	MBSYN111	71.9811	0.067195	0.02715	6.2514	35.3432	0.27832	1361.2125	40.8707	0.60906	23.13953
CBLUP	MBSYN112	71.9908	0.06897	0.02604	6.7611	40.5755	0.26741	1453.2434	42.5092	0.63056	24.0653
CBLUP	MBSYN110	76.5007	0.070908	0.027356	7.7409	43.1683	0.35823	1559	47.4069	0.74384	25.6108
CBLUP	MBSYN76	69.087	0.06361	0.02231	5.8878	31.9566	0.27818	1268.5	36.827	0.61878	20.2801
CBLUP	MBSYN77	69.2607	0.06513	0.02539	5.6777	37.8915	0.29422	1321.84	39.4779	0.71166	20.2044
CBLUP	MBSYN74	79.1182	0.06686	0.02383	6.58324	40.6575	0.4109	1440.457	43.7172	0.69171	21.0445
CBLUP	MBSYN75	71.3722	0.0662	0.02441	6.3413	40.0935	0.26566	1370.8977	42.4381	0.60452	21.881
CBLUP	MBSYN78	70.2763	0.06673	0.02313	5.8779	38.444	0.28132	1330.8446	41.639	0.61922	21.8917
CBLUP	MBSYN79	72.315	0.06559	0.02207	6.1521	36.6062	0.36694	1344.3095	36.0794	0.65238	19.0073
CBLUP	MBSYN72	76.9746	0.070396	0.02453	7.4689	48.0019	0.30121	1530.35	50.0915	0.77105	27.6799
CBLUP	MBSYN73	72.4881	0.06621	0.02388	6.7018	36.3378	0.27214	1359.0618	40.3055	0.60451	21.3802
CBLUP	MBSYN70	72.9151	0.067054	0.02449	6.2985	36.9073	0.32151	1405.4981	40.6988	0.66329	23.2569
CBLUP	MBSYN71	73.4594	0.06545	0.02259	6.0889	33.5184	0.2951	1354.0151	41.1228	0.62909	21.1321
CBLUP	MBSYN87	73.5518	0.06697	0.02479	6.51277	37.5241	0.29747	1390.4404	45.1352	0.5426	22.8161
CBLUP	MBSYN88	75.5942	0.067865	0.02569	7.4139	48.0257	0.29512	1561.87	47.9835	0.700676	28.0291
CBLUP	MBSYN85	78.9263	0.070717	0.02424	7.3317	40.1414	0.35721	1524.5378	47.4077	0.69064	23.8221
CBLUP	MBSYN86	68.4406	0.06663	0.02242	6.1714	36.8778	0.32569	1350.68	41.7132	0.60341	21.339
CBLUP	MBSYN89	70.7701	0.06512	0.02439	5.3836	33.6931	0.26481	1239.61	40.0851	0.5407	21.1325
CBLUP	MBSYN80	77.2857	0.071099	0.02279	7.3898	43.4711	0.29139	1577.43	47.4455	0.73716	25.3402
CBLUP	MBSYN83	71.7862	0.067174	0.02341	6.0714	31.3599	0.36082	1380.4141	37.8961	0.74921	21.7619
CBLUP	MBSYN84	63.6033	0.06345	0.02217	4.9259	35.7114	0.29138	1100.23	34.1529	0.5343	16.6338
CBLUP	MBSYN81	72.2225	0.06499	0.02304	5.981	33.0595	0.26792	1269.53	35.3634	0.63203	20.1602
CBLUP	MBSYN82	66.7876	0.06422	0.02152	6.1148	31.5824	0.2451	1273.66	39.1361	0.61566	21.3472
CBLUP	MBSYN98	70.8793	0.067746	0.026686	6.50445	40.9736	0.33439	1470.725	44.726	0.70904	24.837
CBLUP	MBSYN99	74.1861	0.06399	0.026734	6.4969	45.2006	0.29577	1459.288	44.1476	0.64701	22.2687
CBLUP	MBSYN96	75.1897	0.070898	0.026531	8.2024	46.8026	0.29843	1543.93	47.1823	0.64636	25.7323
CBLUP	MBSYN97	79.5306	0.069201	0.026295	7.7908	57.1072	0.29554	1586.34	52.6935	0.74448	26.7547
CBLUP	MBSYN90	68.7708	0.06482	0.02491	5.6969	33.7479	0.26745	1210.03	35.6524	0.63187	19.3996
CBLUP	MBSYN91	73.64778	0.068214	0.0255	6.1514	37.0804	0.308392	1374.9478	42.226	0.65831	21.0173
CBLUP	MBSYN94	64.4588	0.068041	0.026463	6.5793	38.6723	0.30596	1395.1046	40.8401	0.66832	22.2228
CBLUP	MBSYN92	74.6067	0.06442	0.025918	6.2216	36.1764	0.309073	1424.5172	43.9443	0.59917	21.0721
CBLUP	MBSYN93	69.7703	0.06365	0.028351	6.3405	36.265	0.29835	1319.45	39.5435	0.64274	20.3891
CBLUP	MBSYN9	69.669	0.06689	0.0261	6.7645	41.7539	0.37681	1452.5536	43.4144	0.66456	22.9094
CBLUP	MBSYN7	70.5054	0.06383	0.02464	5.8688	38.5862	0.29233	1311.4	38.2002	0.5677	21.8934
CBLUP	MBSYN8	72.3585	0.0646	0.0251	6.4764	34.1481	0.26409	1362.7868	41.5662	0.60831	23.10433
CBLUP	MBSYN6	71.2029	0.06515	0.0252	6.68898	40.0926	0.30562	1390.9419	40.5585	0.6384	23.07344
CBLUP	MBSYN4	71.4204	0.06214	0.02436	5.7732	30.2147	0.29669	1312.51	37.7341	0.62252	20.9077
